# Supplementary material for: Language impairment in a case of a complex chromosomal rearrangement with a breakpoint downstream of FOXP2
Source: Mol Cytogenet. 2015 Jun 10;8:36. doi: 10.1186/s13039-015-0148-1 (PMC4460787; doi:10.1186/s13039-015-0148-1)
Supplement: Additional file 2: Table S5. — Fibroblast gene expression levels. [file 13039_2015_148_MOESM2_ESM.xlsx]

## Sheet: Limma Proband Vs Sister P all g
Supplementary Table 3 - Fibroblast gene expression levels
Expression levels were compared between the proband and sister using the LIMMA PLIER method. Multiple corrections were performed using the Benjamini-Hochberg method
FOXP2 is given in the first row. Sorting thereafter is by chr:posn. Probes within 1Mb of breakpoint localisations by FISH (chr7:93,722,001-93,771,389 and chr11:38,557,721-38,578,148 (hg18)) or PCR (chr7:20,935,732 and chr7:114,326,576 (hg18)) are shown in bold. Any probe with a corrected P-value of <0.001 is shown in red.
chr	start (hg18)	stop (hg18)	strand	Proband 1	Proband 2	Proband 3	average proband expression	Sister 1	Sister 2	Sister 3	average sister expression	Mother 1	Mother 2	Mother 3	average mother expression	Father 1	Father 2	Father 3	average father expression	p (Corrected) (Proband to sister)	p	Fold change (Proband to sister)	Regulation	gene	genedescription
chr7	113726365	114333827	+	93.1072	81.9479	79.9478	85.001	72.8232	67.6235	66.7548	69.0671	92.5309	80.8475	87.0252	86.8012	80.0804	104.545	89.8574	91.4943	0.23579	0.0215251	1.22883	up	FOXP2	forkheadboxP2
chr1	12190	13639	+	81.1901	77.6455	67.3397	75.3918	54.2306	53.6715	55.2022	54.3681	70.2225	67.3581	73.2478	70.2761	61.308	57.0701	57.5758	58.6513	0.067506	0.00227042	1.38245	up	DDX11L1|DDX11L9|DDX11L10|DDX11L2|DDX11L5|DDX11L16	DEAD/H(Asp-Glu-Ala-Asp/His)boxhelicase11like1|DEAD/H(Asp-Glu-Ala-Asp/His)boxhelicase11like9|DEAD/H(Asp-Glu-Ala-Asp/His)boxhelicase11like10|DEAD/H(Asp-Glu-Ala-Asp/His)boxhelicase11like2|DEAD/H(Asp-Glu-Ala-Asp/His)boxhelicase11like5|DEAD/H(Asp-Glu-Ala-Asp/His)boxhelicase11like16
chr1	14362	29370	-	486.65	454.58	485.551	475.594	442.157	418.097	442.341	434.198	419.013	462.381	477.08	452.825	384.994	366.25	360.752	370.665	0.585383	0.195294	1.09518	up	WASH7P|WASH1|WASH2P|WASH3P|WASH5P|LOC100288778|WASH4P|WASH6P	WASproteinfamilyhomolog7pseudogene|WASproteinfamilyhomolog1|WASproteinfamilyhomolog2pseudogene|WASproteinfamilyhomolog3pseudogene|WASproteinfamilyhomolog5pseudogene|WASproteinfamilyhomolog1pseudogene|WASproteinfamilyhomolog4pseudogene|WASproteinfamilyhomolog6pseudogene
chr1	29554	31109	+	76.2539	107.744	109.987	97.9951	65.3778	65.5512	100.534	77.1545	82.1634	64.4949	69.0069	71.8884	78.0392	59.9631	69.7657	69.256	0.505629	0.129037	1.28004	up	MIR1302-11|MIR1302-10|MIR1302-9|MIR1302-2	microRNA1302-11|microRNA1302-10|microRNA1302-9|microRNA1302-2
chr1	34554	36081	-	24.8252	24.0429	29.6147	26.161	28.9877	29.0936	24.7367	27.606	33.4113	39.1476	33.1819	35.2469	25.6812	34.8285	33.1082	31.206	0.827893	0.53563	1.05679	down	FAM138A|FAM138F|FAM138C|FAM138E|FAM138B|FAM138D	familywithsequencesimilarity138,memberA|familywithsequencesimilarity138,memberF|familywithsequencesimilarity138,memberC|familywithsequencesimilarity138,memberE|familywithsequencesimilarity138,memberB|familywithsequencesimilarity138,memberD
chr1	69091	70008	+	16.0007	17.6532	17.4831	17.0457	16.0056	16.6039	20.5485	17.7193	16.0005	16.001	16.0021	16.0012	24.623	18.4418	16.0011	19.6886	0.905552	0.704547	1.03409	down	OR4F5	olfactoryreceptor,family4,subfamilyF,member5
chr1	89295	133566	-	39.2763	32.8503	37.9401	36.6889	42.7095	37.5965	37.9228	39.4096	51.6732	46.2456	51.3159	49.7449	47.6455	40.0948	42.8779	43.5394	0.735086	0.378079	1.07548	down
chr1	134773	140566	-	233.284	304.561	337.28	291.708	324.61	310.896	370.915	335.474	243.04	236.853	243.926	241.273	286.256	284.891	288.248	286.465	0.589606	0.199078	1.16029	down	LOC729737
chr1	141474	149707	-	155.394	198.729	206.766	186.963	298.422	272.303	274.63	281.785	155.172	158.384	173.217	162.258	171.764	156.11	165.022	164.299	0.0578759	0.00178774	1.51758	down
chr1	157784	157887	-	65.473	71.2178	74.1289	70.2732	70.6102	78.7935	59.7249	69.7095	52.7355	34.0281	39.0153	41.9263	46.2787	41.4817	52.3344	46.6983	0.969691	0.884431	1.01323	up
chr1	160446	161525	+	21.8245	20.2474	21.9373	21.3364	20.4428	17.0455	18.2762	18.5881	16.0025	20.5405	18.9867	18.5099	17.4904	19.4888	21.3646	19.4479	0.448511	0.0951002	1.15033	up
chr1	164405	173864	-	340.074	407.507	396.798	381.46	414.107	419.412	411.377	414.965	349.868	390.167	338.037	359.357	394.353	370.827	421.444	395.541	0.651504	0.266372	1.0912	down	LOC100653348|LOC100506347|LOC100506479|LOC100288102|LOC731275	uncharacterizedLOC100653348|uncharacterizedLOC100506347|uncharacterizedLOC100506479|uncharacterizedLOC100288102|uncharacterizedLOC731275
chr1	227615	267253	-	194.324	189.044	203.271	195.546	205.487	166.307	165.652	179.149	204.123	188.067	196.875	196.355	193.794	157.243	177.668	176.235	0.667409	0.285465	1.09671	up	LOC100508047
chr1	317811	328581	+	402.101	429.558	453.688	428.449	443.9	451.258	459.508	451.555	348.647	374.374	349.16	357.394	366.256	388.104	397.8	384.053	0.775052	0.440637	1.05511	down	LOC100132062|LOC729737|LOC441124|LOC100506479|LOC100289306|LOC100287894|FLJ45445|LOC100288102|LOC731275|LOC100653346|LOC100653241|LOC100652945|LOC100508632|LOC100132050|LOC100128326	uncharacterizedLOC100132062|uncharacterizedLOC729737|uncharacterizedLOC441124|uncharacterizedLOC100506479|uncharacterizedLOC100289306|uncharacterizedLOC100287894|uncharacterizedLOC399844|uncharacterizedLOC100288102|uncharacterizedLOC731275|uncharacterizedLOC100653346|uncharacterizedLOC100653241|uncharacterizedLOC100652945|uncharacterizedLOC100508632|uncharacterizedLOC100132050|putativeuncharacter…
chr1	329790	342507	+	114.036	111.806	117.719	114.52	77.5832	91.3436	96.4064	88.4444	54.8249	54.3615	62.5336	57.24	72.4795	63.5524	70.5499	68.8606	0.159217	0.00962848	1.29997	up	LINC00266-1|LOC100508047	longintergenicnon-proteincodingRNA266-1|uncharacterizedLOC100508047
chr1	367640	368634	+	31.9365	25.9866	24.8201	27.5811	24.7718	26.1777	28.3272	26.4256	19.6811	21.5393	21.2623	20.8276	23.557	24.9205	19.4381	22.6385	0.892879	0.671325	1.03892	up	OR4F29|OR4F16|OR4F3|OR4F21	olfactoryreceptor,family4,subfamilyF,member29|olfactoryreceptor,family4,subfamilyF,member16|olfactoryreceptor,family4,subfamilyF,member3|olfactoryreceptor,family4,subfamilyF,member21
chr1	453633	460480	-	72.9633	71.1811	65.2926	69.8123	62.7865	61.2067	68.8316	64.2749	50.9909	49.0489	56.2454	52.095	54.6338	48.1639	57.8516	53.5497	0.656701	0.271995	1.08633	up
chr1	459656	461954	+	110.733	102.513	114.431	109.226	76.1069	74.1706	84.8348	78.3707	54.9861	82.3808	70.6411	69.336	86.9677	81.6588	80.3578	82.9948	0.0555927	0.00168289	1.39462	up	LOC100508047
chr1	521369	523833	-	87.7229	76.1356	84.7337	82.8641	55.858	68.643	76.3787	66.9599	71.6991	77.6667	66.4285	71.9314	85.266	63.7971	84.8109	77.958	0.340569	0.0486866	1.24557	up
chr1	523009	532878	+	30.9649	33.9288	33.3424	32.7454	31.4228	26.3618	36.5115	31.432	25.2744	29.3164	30.5368	28.3759	27.9597	28.3207	27.433	27.9044	0.866778	0.611768	1.05018	up
chr1	536816	659930	-	46.5113	52.0652	53.242	50.6062	46.1772	34.4596	38.8876	39.8415	31.1051	38.8699	31.2521	33.7424	54.4593	48.9242	72.324	58.5692	0.264826	0.0275869	1.27723	up
chr1	557143	566063	+	16.7582	20.1327	22.0077	19.6329	26.5952	27.1496	18.9899	24.2449	20.9916	17.249	19.4059	19.2155	22.1028	18.3408	22.997	21.1469	0.490561	0.120056	1.22686	down	MTND2P28|LOC100653240	MT-ND2pseudogene28|NADH-ubiquinoneoxidoreductasechain2-like
chr1	562757	564390	-	17.7938	16.5262	17.4945	17.2715	19.5161	17.204	17.1006	17.9402	16.0003	16.0567	16.0004	16.0191	16.1817	17.9061	16.0005	16.6961	0.867987	0.615054	1.03728	down
chr1	566187	566265	-	52.6092	48.893	60.2305	53.9109	31.4055	34.0417	42.0531	35.8334	40.2437	45.5407	65.9882	50.5908	45.1817	54.759	56.2837	52.0748	0.0780224	0.00289859	1.51044	up
chr1	621059	622053	-	31.922	25.9504	24.8109	27.5611	24.821	26.2224	28.2714	26.4383	19.6652	21.5995	21.4785	20.9144	23.5496	24.9204	19.4369	22.6357	0.896479	0.6811	1.03756	up	OR4F29|OR4F16|OR4F3|OR4F21	olfactoryreceptor,family4,subfamilyF,member29|olfactoryreceptor,family4,subfamilyF,member16|olfactoryreceptor,family4,subfamilyF,member3|olfactoryreceptor,family4,subfamilyF,member21
chr1	661139	665731	-	527.907	616.654	601.79	582.117	704.884	682.809	717.253	701.649	451.646	571.038	560.096	527.593	464.715	462.237	514.731	480.561	0.268935	0.0284654	1.20786	down
chr1	677193	689194	-	223.91	187.901	216.479	209.43	265.477	230.574	237.885	244.645	134.815	140.881	149.577	141.757	138.916	156.143	170.322	155.127	0.418876	0.0803765	1.16931	down
chr1	693613	693716	-	23.2263	28.5974	27.7681	26.5306	29.5602	27.8076	29.5947	28.9875	19.1592	22.7531	21.2128	21.0417	24.227	23.326	20.8791	22.8107	0.655136	0.270046	1.09667	down
chr1	694412	714068	-	324.305	406.955	414.924	382.061	441.567	467.227	431.889	446.895	367.564	404.26	381.867	384.564	414.183	411.616	439.66	421.82	0.441621	0.0916708	1.17619	down	LOC100288069|LOC100653348|LOC100506347|LOC100506479|LOC100288102|LOC731275	generaltranscriptionfactorIIipseudogene|uncharacterizedLOC100653348|uncharacterizedLOC100506347|uncharacterizedLOC100506479|uncharacterizedLOC100288102|uncharacterizedLOC731275
chr1	696291	697369	+	75.0891	88.9077	66.7536	76.9168	63.2034	39.9205	81.0238	61.3826	70.8247	56.2461	72.2752	66.4486	117.083	84.4138	64.7584	88.7518	0.553209	0.166145	1.29662	up
chr1	714162	745440	+	55.9973	67.0901	57.6431	60.2435	71.5121	59.5651	68.5999	66.559	39.7732	40.6136	42.278	40.8882	50.9321	49.4224	47.7768	49.3771	0.646947	0.262162	1.10503	down
chr1	721320	722513	+	63.5367	58.7253	69.7296	63.9972	71.9502	72.3839	63.5205	69.2849	43.7046	34.9315	38.8186	39.1516	42.4623	52.0814	62.3445	52.2961	0.698336	0.32674	1.08336	down	LOC100287934
chr1	736259	753092	-	48.2404	58.1535	60.1937	55.5292	40.8064	49.2952	34.1056	41.4024	46.4641	61.1269	51.5525	53.0478	54.5575	35.8047	45.5804	45.3142	0.254024	0.0249647	1.35018	up
chr1	752751	755214	+	43.9417	50.0361	45.4889	46.4889	70.7482	67.0843	55.8957	64.5761	58.2358	55.837	62.9775	59.0168	61.3584	57.2261	52.4962	57.0269	0.10676	0.00483404	1.38426	down
chr1	756056	758975	+	24.4912	29.8671	32.6364	28.9982	39.5537	27.5874	35.6727	34.2713	25.4453	36.2307	27.8674	29.8478	26.7852	30.3157	22.7483	26.6164	0.583931	0.193776	1.177	down
chr1	757786	759075	-	18.7143	27.57	29.0537	25.1126	37.7261	34.2772	30.7753	34.2595	26.2742	24.3086	22.9413	24.508	37.9537	47.6378	34.8311	40.1409	0.275789	0.0300823	1.38467	down
chr1	761586	762902	-	28.9417	27.51	34.5675	30.3398	34.1869	22.1857	25.0401	27.1376	35.0717	28.8125	23.4572	29.1138	27.4648	34.1407	39.9737	33.8597	0.705242	0.335418	1.13163	up	LINC00115	longintergenicnon-proteincodingRNA115
chr1	762988	789791	+	134.001	160.428	161.8	152.076	168.475	104.9	149.983	141.119	189.494	200.205	163.8	184.5	185.059	158.629	178.066	173.918	0.804095	0.493422	1.09481	up	LOC643837
chr1	803451	812283	-	51.9879	69.2403	64.5858	61.938	55.6383	67.8206	77.6193	67.026	38.1399	37.4584	39.2197	38.2727	35.8563	32.9273	39.7933	36.1923	0.810538	0.505967	1.08003	down	FAM41C	familywithsequencesimilarity41,memberC
chr1	808847	808957	-	213.632	266.297	215.984	231.971	166.37	220.475	272.227	219.691	263.666	299.328	244.348	269.114	179.614	208.95	235.7	208.088	0.864468	0.606444	1.07159	up
chr1	840487	841186	+	24.212	34.5436	30.7309	29.8289	28.2412	26.8119	31.4063	28.8198	27.384	37.1879	29.6733	31.415	30.1868	29.3757	31.3874	30.3166	0.943231	0.805426	1.02624	up
chr1	843465	845308	-	232.573	170.798	176.844	193.405	111.227	116.982	144.668	124.292	110.545	101.4	116.216	109.387	169.003	107.115	107.699	127.939	0.0932169	0.00385157	1.55111	up
chr1	846815	850735	+	89.1344	92.8645	102.514	94.8377	99.6142	103.599	90.397	97.8702	96.5574	105.932	102.275	101.588	100.531	121.385	108.841	110.252	0.895463	0.678886	1.03209	down	LOC284600
chr1	852250	855072	-	39.1459	36.9067	35.6163	37.2229	34.6302	40.2757	37.911	37.6057	27.7079	25.1472	32.2351	28.3634	26.178	24.6092	29.9999	26.929	0.974936	0.901644	1.00912	down	LOC100130417
chr1	860260	879961	+	89.0027	100.746	95.5911	95.1133	82.7766	81.37	93.2214	85.7893	109.111	87.0833	82.9778	93.0574	101.164	72.7144	76.3367	83.4052	0.581142	0.191642	1.10931	up	SAMD11	sterilealphamotifdomaincontaining11
chr1	879583	894689	-	42.7882	43.5309	48.8289	45.0493	55.6707	58.1541	36.6014	50.1421	95.1856	73.84	72.6342	80.5533	64.0139	79.8936	81.8036	75.237	0.807514	0.500558	1.0922	down	NOC2L	nucleolarcomplexassociated2homolog(S.cerevisiae)
chr1	895967	901099	+	122.127	114.062	126.388	120.859	102.694	112.559	139.209	118.154	87.5229	104.546	97.5944	96.5544	108.265	94.7888	104.272	102.442	0.923458	0.750246	1.03044	up	KLHL17	kelch-like17(Drosophila)
chr1	901877	911245	+	88.6318	89.7368	89.1045	89.1577	88.841	124.104	92.4634	101.803	115.772	94.8975	89.305	99.9917	88.6611	92.3265	90.1357	90.3745	0.631204	0.245539	1.12885	down	PLEKHN1	pleckstrinhomologydomaincontaining,familyNmember1
chr1	910579	917497	-	92.2024	75.4157	81.4395	83.0192	89.4215	91.8421	68.1413	83.135	68.3918	86.4522	83.7176	79.5205	71.1999	79.3322	84.7533	78.4285	0.993032	0.969548	1.00396	up	C1orf170	chromosome1openreadingframe170
chr1	934342	935552	-	63.6411	69.5417	72.6772	68.62	66.1078	104.062	76.0256	82.0651	68.6162	85.0277	78.1535	77.2658	64.9494	65.5204	60.9087	63.7928	0.592393	0.202485	1.17591	down	HES4	hairyandenhancerofsplit4(Drosophila)
chr1	947377	948573	-	19.6005	26.7571	26.6869	24.3482	20.4586	22.8646	18.1397	20.4876	17.1505	18.8087	26.0096	20.6563	20.923	21.3486	23.2742	21.8486	0.542104	0.156898	1.18153	up
chr1	948803	949920	+	125.886	114.99	113.315	118.064	82.5082	98.3847	87.4559	89.4496	102.796	105.085	93.4983	100.46	78.1214	79.8408	81.9979	79.9867	0.120171	0.00593738	1.32202	up	ISG15
chr1	955503	991499	+	200.314	206.678	204.165	203.719	185.389	160.189	195.228	180.269	106.855	116.695	102.143	108.564	93.513	107.45	92.1211	97.6946	0.506566	0.129658	1.1339	up	AGRN	agrin
chr1	1007126	1009687	-	74.3767	86.5437	79.2904	80.0702	68.3822	59.9283	89.1167	72.4757	46.4831	67.9332	40.1707	51.529	71.2843	59.015	58.6248	62.9747	0.701178	0.330433	1.11803	up	RNF223	ringfingerprotein223
chr1	1017198	1051741	-	61.9035	76.4514	73.5314	70.6288	75.6656	76.1548	73.4298	75.0834	85.9579	87.0297	72.2792	81.7556	91.8268	71.799	69.7583	77.7947	0.762325	0.420983	1.06733	down	C1orf159	chromosome1openreadingframe159
chr1	1072397	1079436	+	29.3807	28.8852	23.3103	27.192	32.425	26.6794	30.8086	29.971	26.8421	31.9185	27.1647	28.6418	26.9402	24.0849	26.9101	25.9784	0.682456	0.305912	1.10446	down	LOC254099
chr1	1102484	1102578	+	117.019	99.1878	75.4718	97.2262	95.5839	106.885	90.3239	97.5977	91.3133	100.07	95.0107	95.4645	116.041	90.4445	84.3779	96.9546	0.969687	0.883865	1.0175	down	MIR200B	microRNA200b
chr1	1103243	1103332	+	29.4107	25.4035	28.044	27.6194	23.6141	26.0619	23.2255	24.3005	27.3429	24.8779	28.4241	26.8816	27.7516	27.7411	23.2418	26.2449	0.488249	0.118427	1.13597	up	MIR200A	microRNA200a
chr1	1104385	1104467	+	43.9397	43.1591	38.4423	41.847	41.5809	49.2018	36.1389	42.3072	36.796	37.7254	38.7627	37.7614	35.09	36.0476	34.08	35.0725	0.991666	0.960958	1.0047	down	MIR429	microRNA429
chr1	1108436	1114935	-	31.1929	32.7091	46.772	36.8913	50.3335	44.1536	34.1821	42.8897	51.5667	45.6628	40.7119	45.9805	41.7273	39.8657	45.5578	42.3836	0.669645	0.288276	1.16763	down	TTLL10-AS1	TTLL10antisenseRNA1(non-proteincoding)
chr1	1109264	1133315	+	103.314	91.6969	81.7929	92.2678	61.3708	74.6171	100.208	78.7318	61.0345	74.6881	57.3392	64.3539	82.8564	80.6011	78.4999	80.6525	0.59851	0.208978	1.19081	up	TTLL10	tubulintyrosineligase-likefamily,member10
chr1	1138888	1142089	-	57.4811	65.2321	61.3234	61.3455	71.7478	63.9431	77.3341	71.0083	56.6348	62.7104	63.566	60.9704	81.6372	69.0544	64.3868	71.6928	0.453	0.0976316	1.15555	down	TNFRSF18	tumornecrosisfactorreceptorsuperfamily,member18
chr1	1146706	1149548	-	207.329	224.014	174.718	202.02	274.74	199.564	308.728	261.011	141.892	213.685	206.445	187.34	251.929	168.481	209.965	210.125	0.420655	0.0813026	1.27772	down	TNFRSF4	tumornecrosisfactorreceptorsuperfamily,member4
chr1	1152288	1167447	-	516.666	606.932	598.406	574.002	467.196	511.489	571.843	516.843	482.77	460.13	452.583	465.161	525.697	484.402	475.406	495.168	0.622803	0.235342	1.1115	up	SDF4	stromalcellderivedfactor4
chr1	1167629	1170421	+	199.451	235.812	215.575	216.946	205.698	248.962	240.091	231.584	188.349	188.627	186.188	187.721	234.158	172.635	194.734	200.509	0.781753	0.452635	1.06638	down	B3GALT6	UDP-Gal:betaGalbeta1,3-galactosyltransferasepolypeptide6
chr1	1177826	1182102	-	64.0141	64.5811	61.9887	63.528	52.2535	65.1189	72.8914	63.4213	49.6828	56.43	49.3768	51.8299	68.1647	61.945	53.7515	61.2871	0.978352	0.909506	1.01095	up	FAM132A	familywithsequencesimilarity132,memberA
chr1	1189289	1209265	-	163.018	148.3	172.188	161.168	147.118	179.753	188.827	171.899	141.338	133.326	128.322	134.329	131.155	114.604	113.074	119.611	0.811168	0.506936	1.06253	down	UBE2J2	ubiquitin-conjugatingenzymeE2,J2
chr1	1210339	1227409	+	69.6791	57.9635	58.7767	62.1398	55.9419	66.004	52.2846	58.0769	49.1431	61.4823	41.2094	50.6116	53.0665	53.3593	57.0504	54.492	0.786171	0.460769	1.07134	up	SCNN1D	sodiumchannel,non-voltage-gated1,deltasubunit
chr1	1227756	1244989	-	116.156	121.72	108.497	115.457	122.004	119.183	130.688	123.958	100.479	103.436	116.131	106.682	121.024	108.675	86.5814	105.427	0.697926	0.326174	1.07399	down	ACAP3	ArfGAPwithcoiled-coil,ankyrinrepeatandPHdomains3
chr1	1243947	1247057	+	118.833	129.451	148.727	132.337	107.092	95.837	118.829	107.252	102.541	85.5135	79.1303	89.0615	130.212	114.13	104.739	116.36	0.330586	0.0455334	1.23332	up	PUSL1	pseudouridylatesynthase-like1
chr1	1246965	1260071	-	163.127	161.098	162.817	162.347	165.282	153.528	181.648	166.819	166.815	161.733	159.493	162.68	182.901	159.165	162.784	168.283	0.915722	0.73241	1.02512	down	CPSF3L	cleavageandpolyadenylationspecificfactor3-like
chr1	1260136	1264277	+	96.3156	92.4743	89.8007	92.8635	94.9405	95.2088	100.54	96.8964	102.596	100.077	90.7623	97.8118	114.271	95.7452	96.3584	102.125	0.821518	0.524197	1.04349	down	GLTPD1	glycolipidtransferproteindomaincontaining1
chr1	1266694	1270686	+	97.9581	100.306	115.746	104.67	75.6839	73.7308	105.673	85.0293	82.1442	89.9701	76.1152	82.7432	92.0307	100.791	64.9633	85.9283	0.417867	0.0799084	1.24476	up	TAS1R3	tastereceptor,type1,member3
chr1	1270656	1284760	-	173.677	228.277	203.869	201.941	186.176	196.422	234.33	205.643	148.487	169.325	151.172	156.328	156.63	161.676	141.649	153.319	0.957064	0.845248	1.01968	down	DVL1	dishevelled,dshhomolog1(Drosophila)
chr1	1288069	1297157	-	1436.38	1240.75	1403.59	1360.24	1269.65	1415.76	1442.3	1375.9	1663.84	1646.21	1752.68	1687.57	1602.88	1400.15	1441.94	1481.65	0.967776	0.876787	1.012	down	MXRA8	matrix-remodellingassociated8
chr1	1309110	1310875	-	379.079	335.876	380.304	365.086	319.602	380.875	389.536	363.338	315.649	328.908	320.415	321.657	288.403	289.355	270.078	282.612	0.984688	0.933266	1.00701	up	AURKAIP1	aurorakinaseAinteractingprotein1
chr1	1317609	1318166	+	35.234	41.6167	44.0647	40.3051	39.8535	49.0142	46.918	45.2619	42.6014	55.8956	52.1715	50.2228	46.5341	47.1651	45.6746	46.458	0.616533	0.229066	1.12358	down
chr1	1321091	1334718	-	259.048	259.95	282.584	267.194	268.233	267.717	281.785	272.578	255.887	291.83	276.954	274.891	287.839	330.967	302.571	307.125	0.927231	0.761489	1.02069	down	CCNL2	cyclinL2
chr1	1334902	1337426	+	72.3531	76.8779	72.9751	74.0687	80.9304	74.7575	73.1205	76.2695	75.048	74.9109	77.8904	75.9498	71.5383	68.8706	63.5714	67.9934	0.894531	0.675633	1.0291	down	LOC148413
chr1	1337276	1342693	-	380.513	352.11	350.543	361.055	329.908	359.093	343.222	344.074	298.679	275.477	276.098	283.418	242.663	286.924	300.847	276.811	0.801513	0.487793	1.04923	up	MRPL20	mitochondrialribosomalproteinL20
chr1	1353800	1357149	-	49.2474	46.8564	36.429	44.1776	64.2736	65.6959	50.814	60.2612	45.0975	44.4128	44.121	44.5438	51.5819	42.9183	42.5887	45.6963	0.227622	0.0199359	1.36663	down	ANKRD65	ankyrinrepeatdomain65
chr1	1355625	1358071	+	114.208	45.3872	47.6186	69.0711	177.448	118.549	30.1877	108.728	153.687	159.219	146.829	153.245	37.4936	131.072	135.379	101.315	0.805491	0.49609	1.37025	down
chr1	1360832	1363179	-	46.1731	46.6594	40.2478	44.3601	43.3701	30.7689	47.5063	40.5484	38.5595	46.7043	34.4586	39.9074	50.4805	28.4729	29.8992	36.2842	0.748683	0.398983	1.11004	up
chr1	1361508	1363167	+	117.445	104.487	79.0241	100.319	99.8253	114.032	126.865	113.574	78.2407	112.688	90.7	93.8761	121.339	80.4285	89.6247	97.1308	0.663412	0.280629	1.14196	down	TMEM88B	transmembraneprotein88B
chr1	1363502	1365634	+	113.529	143.402	116.517	124.483	121.34	127.669	144.711	131.24	77.8774	106.284	118.16	100.774	121.753	109.418	98.509	109.893	0.834965	0.547632	1.05725	down
chr1	1363502	1365635	-	37.2999	32.8558	34.3416	34.8324	30.1757	30.4012	28.0721	29.5497	38.1123	41.5009	33.1663	37.5932	38.6335	39.7837	33.2827	37.2333	0.328365	0.0448318	1.17789	up
chr1	1365919	1369953	-	236.117	218.543	198.986	217.882	98.6698	92.7147	112.879	101.421	98.5629	121.764	122.399	114.242	172.964	105.721	97.9429	125.543	0.00258498	1.48279e-05	2.15037	up
chr1	1370241	1378262	+	80.4897	84.1473	63.6041	76.0804	76.3293	83.5983	89.337	83.0882	82.2309	80.1152	77.1309	79.8257	92.6207	76.3789	80.6371	83.2122	0.710413	0.343181	1.09787	down	VWA1	vonWillebrandfactorAdomaincontaining1
chr1	1385069	1405538	+	85.8665	79.4374	97.6142	87.6394	65.8936	70.4308	79.7376	72.0207	57.4378	30.0767	57.7207	48.4117	57.1258	66.6048	51.7492	58.4933	0.341916	0.0491807	1.21627	up	ATAD3C	ATPasefamily,AAAdomaincontaining3C
chr1	1407143	1433228	+	56.4508	50.231	48.3607	51.6808	39.3422	32.7998	45.3229	39.155	40.7964	52.7113	36.8369	43.4482	55.4176	41.8814	44.526	47.275	0.219896	0.018541	1.3285	up	ATAD3B	ATPasefamily,AAAdomaincontaining3B
chr1	1447523	1470067	+	116.908	132.858	119.914	123.227	109.259	122.042	191.765	141.022	111.023	97.8054	92.2918	100.373	109.239	84.1026	73.1131	88.8183	0.792582	0.471084	1.11142	down	ATAD3A	ATPasefamily,AAAdomaincontaining3A
chr1	1470158	1475833	-	34.8293	37.8485	41.5829	38.0869	33.6688	34.0909	37.2317	34.9971	44.6395	33.357	35.5775	37.858	44.278	32.511	38.2247	38.3379	0.675048	0.29738	1.08653	up	TMEM240	transmembraneprotein240
chr1	1477053	1510262	-	384.129	406.589	436.683	409.134	366.18	414.787	450.251	410.406	301.56	305.63	295.627	300.939	348.592	330.23	347.516	342.113	0.998494	0.991167	1.0009	down	SSU72
chr1	1510355	1511373	+	24.8229	40.5313	29.1994	31.5179	33.7435	36.0124	44.3579	38.038	42.3574	43.3581	37.9359	41.2171	28.018	34.2772	30.6669	30.9874	0.554551	0.167182	1.22424	down
chr1	1533388	1535476	-	137.466	134.896	118.962	130.441	88.4718	99.493	138.041	108.669	88.3082	92.944	92.1743	91.1422	99.7442	125.643	128.79	118.059	0.505151	0.128639	1.21992	up	C1orf233	chromosome1openreadingframe233
chr1	1533413	1545864	+	43.3147	53.2723	44.1161	46.9011	54.7975	53.0108	50.9585	52.9223	40.4951	55.8971	34.5536	43.6486	54.9612	52.7114	50.844	52.8389	0.534119	0.150315	1.13293	down	LOC284628
chr1	1550795	1565990	+	155.731	131.25	135.969	140.983	111.026	123.316	116.92	117.088	104.229	109.335	116.93	110.165	114.112	110.871	121.966	115.65	0.309003	0.0390728	1.20187	up	MIB2	mindbombE3ubiquitinproteinligase2
chr1	1567474	1570639	+	183.824	98.5888	119.156	133.856	103.64	119.279	84.6673	102.529	106.764	129.412	119.77	118.649	96.6076	128.726	129.089	118.141	0.560504	0.172826	1.27305	up	MMP23B	matrixmetallopeptidase23B
chr1	1571100	1655966	-	97.1658	111.201	105.847	104.738	118.641	123.064	141.875	127.86	145.19	138.833	123.048	135.691	121.648	160.318	144.115	142.027	0.290567	0.0341357	1.21896	down	CDK11A|CDK11B	cyclin-dependentkinase11A|cyclin-dependentkinase11B
chr1	1592939	1624243	-	134.856	149.217	159.509	147.861	143.887	136.191	124.404	134.828	169.782	163.712	163.718	165.737	186.856	223.575	211.583	207.338	0.649279	0.264071	1.09603	up	SLC35E2B	solutecarrierfamily35,memberE2B
chr1	1631378	1633247	+	232.961	259.732	241.779	244.824	171.549	196.898	272.952	213.8	203.624	212.65	180.945	199.073	261.501	230.392	218.003	236.632	0.615029	0.22741	1.16637	up	MMP23A|MMP23B	matrixmetallopeptidase23A(pseudogene)|matrixmetallopeptidase23B
chr1	1656054	1663343	+	38.4122	40.8689	38.0058	39.0956	33.2325	45.8791	31.5421	36.8846	27.5066	35.3258	35.0586	32.6304	40.0341	37.8114	40.8438	39.5631	0.813391	0.5112	1.07452	up
chr1	1656277	1677438	-	155.767	165.069	151.75	157.529	143.503	129.846	140.685	138.011	115.428	111.45	58.4607	95.1129	163.771	177.834	172.777	171.461	0.425872	0.0835636	1.14177	up	SLC35E2	solutecarrierfamily35,memberE2
chr1	1663993	1667414	+	129.868	115.788	119.083	121.58	122.977	121.296	117.561	120.611	104.096	130.835	111.81	115.581	95.942	100.406	88.7351	95.0277	0.980395	0.918836	1.007	up
chr1	1682671	1711896	-	161.591	181.143	164.065	168.933	169.689	150.636	150.82	157.048	153.941	167.816	146.064	155.94	172.656	180.088	193.899	182.214	0.70706	0.337247	1.07598	up	NADK	NADkinase
chr1	1716725	1822526	-	1452.57	1578.07	1517.68	1516.11	1686.67	1506.76	1707.41	1633.61	1429.09	1532.14	1450.86	1470.7	1544.67	1483.09	1506.11	1511.29	0.692487	0.318688	1.07644	down	GNB1	guaninenucleotidebindingprotein(Gprotein),betapolypeptide1
chr1	1822910	1824097	+	104.568	89.4465	88.2684	94.0943	116.802	98.6888	105.139	106.877	75.8127	84.6451	104.016	88.1578	73.6214	65.8602	78.8659	72.7825	0.533233	0.149498	1.13651	down
chr1	1846266	1848735	+	141.374	165.665	92.588	133.209	145.564	141.587	150.741	145.964	144.769	144.829	137.878	142.492	183.003	119.368	158.528	153.633	0.756846	0.411964	1.12733	down	CALML6	calmodulin-like6
chr1	1849029	1850740	-	32.5039	45.5342	45.814	41.284	43.0443	33.4982	50.3021	42.2815	34.7181	41.9597	41.1095	39.2624	36.4299	33.9317	38.2154	36.1923	0.964935	0.868841	1.02271	down	TMEM52	transmembraneprotein52
chr1	1853390	1935276	-	81.649	101.044	94.7967	92.4966	77.2194	63.0526	78.5705	72.9475	55.8566	61.7085	48.1456	55.2369	69.5878	53.6623	63.7883	62.3461	0.278543	0.0307758	1.26918	up	C1orf222|KIAA1751	chromosome1openreadingframe222|KIAA1751
chr1	1944652	1946969	-	58.7062	55.1086	62.6487	58.8212	52.4525	40.714	48.1974	47.1213	45.1384	32.1952	38.0576	38.4637	39.7029	37.4091	47.641	41.5844	0.271635	0.029084	1.25341	up
chr1	1950768	1962192	+	134.099	112.959	153.195	133.418	124.013	121.694	127.832	124.513	133.071	127.253	134.382	131.569	164.898	100.103	140.764	135.255	0.809409	0.50421	1.06351	up	GABRD	gamma-aminobutyricacid(GABA)Areceptor,delta
chr1	1980642	1981566	-	27.0485	25.7272	26.9903	26.5887	21.89	26.8565	28.2381	25.6615	26.4557	24.3779	26.8814	25.905	31.9659	23.6762	19.7843	25.1421	0.877351	0.633993	1.04201	up
chr1	1981909	2116834	+	31.6504	27.666	28.9338	29.4167	39.5577	46.3682	38.5146	41.4802	30.2191	34.215	28.5911	31.0084	33.5693	36.2045	27.924	32.5659	0.0721904	0.00254443	1.4075	down	PRKCZ	proteinkinaseC,zeta
chr1	2113233	2115828	-	45.0806	34.3334	35.7061	38.3733	49.4022	29.5042	40.9736	39.96	33.6523	36.8244	30.8851	33.7873	39.0205	47.27	37.7444	41.345	0.960988	0.85542	1.02619	down
chr1	2115899	2152175	-	200.777	249.171	231.448	227.132	165.909	226.351	207.968	200.076	167.54	182.311	178.021	175.957	157.712	181.41	172.3	170.474	0.615447	0.228076	1.14027	up	C1orf86	chromosome1openreadingframe86
chr1	2160134	2241652	+	631.089	728.274	678.691	679.351	640.554	583.081	723.611	649.082	374.783	376.32	397.628	382.91	462.577	442.89	396.177	433.881	0.846004	0.571185	1.04895	up	SKI	v-skisarcomaviraloncogenehomolog(avian)
chr1	2252692	2323146	-	56.2942	62.4761	74.077	64.2824	60.8623	65.495	60.0306	62.1293	73.7038	67.773	77.3538	72.9435	68.022	77.7827	71.1696	72.3248	0.922664	0.748904	1.02875	up	MORN1	MORNrepeatcontaining1
chr1	2281853	2284100	-	87.3194	70.0269	75.7569	77.7011	67.7749	60.0241	79.6595	69.1528	56.346	61.6773	72.133	63.3854	73.8732	60.0296	60.8391	64.914	0.635542	0.250393	1.12648	up	LOC100129534	smallnuclearribonucleoproteinpolypeptideNpseudogene
chr1	2323214	2336883	+	386.284	463.569	430.654	426.836	503.022	474.828	474.354	484.068	428.651	401.695	379.966	403.437	425.925	410.553	408.501	414.993	0.485787	0.117003	1.13682	down	RER1
chr1	2336236	2345236	-	102.02	124.026	112.58	112.876	108.588	106.484	119.033	111.368	123.365	114.432	100.922	112.906	111.46	115.157	117.595	114.738	0.9697	0.885214	1.01152	up	PEX10	peroxisomalbiogenesisfactor10
chr1	2357419	2362089	+	45.0818	39.1016	41.603	41.9288	43.5697	38.6142	39.2419	40.4752	43.1456	44.3829	49.1569	45.5618	63.776	35.9494	46.5246	48.75	0.880454	0.642947	1.03565	up	PLCH2	phospholipaseC,eta2
chr1	2398898	2436969	+	48.966	52.6039	44.8834	48.8178	53.874	44.7787	59.3769	52.6765	39.0381	47.1709	42.3209	42.8433	56.9944	44.2694	54.0252	51.763	0.782415	0.454191	1.07405	down	PLCH2	phospholipaseC,eta2
chr1	2423739	2424697	-	72.2285	67.6523	62.0925	67.3244	59.6986	59.3767	74.2665	64.4473	47.2726	45.7655	46.3813	46.4732	57.8078	54.3316	49.0456	53.7283	0.859995	0.597986	1.04846	up
chr1	2424876	2425918	-	36.5417	33.781	39.0586	36.4604	42.369	41.8311	37.3435	40.5145	29.0953	33.1724	28.383	30.2169	28.279	31.8423	39.7013	33.2742	0.578986	0.189346	1.11138	down
chr1	2439972	2458039	-	67.5271	84.7562	86.4424	79.5753	83.4996	78.5382	82.0415	81.3598	84.8513	95.9918	86.8232	89.2221	94.9665	83.4983	84.1499	87.5382	0.922359	0.747812	1.02835	down	PANK4	pantothenatekinase4
chr1	2460184	2461684	-	74.3049	66.7184	64.5162	68.5132	41.2697	38.6465	88.5902	56.1688	95.5028	54.1245	50.2581	66.6285	72.0152	65.3295	60.5731	65.9726	0.60197	0.213723	1.31301	up	HES5	hairyandenhancerofsplit5(Drosophila)
chr1	2481359	2485684	-	57.9594	56.6232	59.1869	57.9232	80.4764	83.6411	61.3315	75.1497	101.187	69.3239	71.1045	80.5383	63.9239	63.2926	65.0723	64.0963	0.263078	0.0270621	1.28571	down	LOC115110
chr1	2481359	2488470	-	63.9373	60.2636	70.1283	64.7764	52.6826	59.2235	59.978	57.2947	49.4321	56.5618	71.351	59.1149	102.304	83.7696	72.2344	86.1027	0.520672	0.139279	1.13027	up	LOC100133445
chr1	2482415	2486841	+	42.7653	40.7299	47.9635	43.8196	44.2102	34.4971	38.0134	38.9069	32.5309	34.4053	36.8708	34.6023	45.2994	31.1146	31.9776	36.1305	0.589028	0.198516	1.12951	up
chr1	2487078	2497061	+	64.799	54.225	69.4318	62.8186	54.7497	57.4964	54.8507	55.6989	60.5742	67.9575	73.5699	67.3672	90.3481	100.997	94.9689	95.4381	0.583657	0.193633	1.12212	up	TNFRSF14	tumornecrosisfactorreceptorsuperfamily,member14
chr1	2497849	2508811	+	16.0014	17.6759	29.1624	20.9466	78.305	43.647	16.0025	45.9848	67.2976	60.8685	50.7381	59.6348	17.9471	44.7057	40.0229	34.2252	0.489154	0.119117	1.87869	down
chr1	2499407	2500424	-	42.9834	48.5827	50.2291	47.2651	47.7465	47.1161	49.5672	48.1433	47.0675	51.9392	47.0941	48.7003	48.0912	40.3762	49.8247	46.0974	0.934673	0.779436	1.0206	down
chr1	2512999	2515972	+	31.6606	32.2979	33.6413	32.5332	31.1986	29.4658	32.1729	30.9458	31.7148	30.0833	41.0833	34.2938	31.7891	30.3559	29.5479	30.5643	0.785815	0.459456	1.05166	up
chr1	2517899	2522908	+	78.0694	84.4742	92.4991	85.0142	79.1254	72.2196	53.0308	68.1253	81.2141	93.282	111.852	95.4495	96.7294	91.8434	95.9929	94.8552	0.397659	0.0695114	1.26264	up	FAM213B	familywithsequencesimilarity213,memberB
chr1	2522078	2564481	-	166.588	173.41	204.546	181.515	168.028	124.249	237.621	176.632	158.593	165.27	171.426	165.096	171.605	150.037	156.652	159.431	0.908685	0.713669	1.06003	up	MMEL1	membranemetallo-endopeptidase-like1
chr1	2564007	2568059	+	69.8918	55.7945	55.8519	60.5127	35.1626	62.9196	73.1702	57.0841	41.3017	29.8885	36.7715	35.9872	45.1536	37.054	32.9903	38.3993	0.857884	0.594746	1.10396	up
chr1	2567415	2706280	-	34.0357	41.5847	39.0474	38.2226	32.3888	57.5313	44.1061	44.6754	38.795	44.3422	44.2484	42.4619	39.8375	62.1454	36.6493	46.2108	0.730297	0.370885	1.14142	down	TTC34|LOC284630	tetratricopeptiderepeatdomain34|uncharacterizedLOC284630
chr1	2693739	2695364	+	29.5405	30.9463	36.3288	32.2719	34.692	31.1151	36.6273	34.1448	42.5335	35.3797	44.2871	40.7334	29.9836	47.1609	44.3488	40.4978	0.808625	0.502762	1.05985	down
chr1	2728415	2729257	-	37.5786	48.5009	45.4723	43.8506	42.8058	38.3426	49.45	43.5328	32.3177	43.1247	41.3703	38.9376	51.0399	41.6391	45.8456	46.1748	0.987541	0.944506	1.007	up
chr1	2730632	2734321	+	35.1691	35.3086	39.7961	36.758	37.0434	50.6473	37.8832	41.858	41.0006	35.182	36.6188	37.6005	33.4469	36.2002	36.1016	35.2495	0.638397	0.253527	1.12878	down
chr1	2730997	2731563	-	49.1804	47.2566	41.0776	45.8382	37.8883	37.1379	47.0188	40.6817	43.1629	49.0412	45.5472	45.9171	52.6712	48.8238	48.2924	49.9291	0.600677	0.211904	1.13003	up
chr1	2938046	2939467	+	36.3265	28.4825	34.45	33.0863	32.0325	45.8913	32.8928	36.9389	18.68	32.1775	35.2462	28.7013	31.1196	30.6504	25.4629	29.0776	0.751065	0.403207	1.10699	down	ACTRT2	actin-relatedproteinT2
chr1	2976095	2985001	-	52.6873	62.5815	52.098	55.789	42.1114	33.9492	62.2187	46.0931	59.0594	48.8101	51.8619	53.2438	67.2972	51.664	54.6904	57.8839	0.560504	0.172712	1.2453	up	FLJ42875	uncharacterizedLOC440556
chr1	2985732	3355185	+	104.247	101.199	105.486	103.644	94.4687	131.625	103.962	110.018	107.897	119.495	113.916	113.769	90.0559	98.1611	97.0028	95.0733	0.864766	0.607074	1.05121	down	PRDM16	PRdomaincontaining16
chr1	3044539	3044599	+	16.0005	16.6198	20.1532	17.5912	16.001	16.8065	21.0692	17.9589	18.0112	19.2147	18.8309	18.6856	16.3566	16.001	16.0013	16.1196	0.961304	0.856965	1.01872	down	MIR4251	microRNA4251
chr1	3049491	3050273	-	23.2972	25.7596	25.1732	24.7433	26.2703	24.6017	27.7458	26.2059	25.7162	29.9658	31.0606	28.9142	25.7128	31.0586	27.3154	28.0289	0.770376	0.43272	1.0588	down
chr1	3370990	3397677	+	155.141	120.134	137.108	137.461	90.9428	93.8863	126.109	103.646	83.1162	121.033	86.3536	96.8344	108.773	123.845	98.5212	110.38	0.276797	0.0302791	1.33387	up	ARHGEF16	Rhoguaninenucleotideexchangefactor(GEF)16
chr1	3404506	3528059	-	56.2679	63.5164	58.4503	59.4115	36.3476	30.7957	32.7993	33.3142	46.8044	52.2115	41.9444	46.9868	35.1739	32.812	33.9421	33.976	0.00612276	5.66981e-05	1.78526	up	MEGF6	multipleEGF-like-domains6
chr1	3477259	3477354	-	28.1634	28.8909	29.8414	28.9652	25.1897	29.6863	24.4564	26.4441	25.2578	28.4152	27.1437	26.9389	27.9212	29.7013	27.7564	28.4596	0.63159	0.245891	1.09909	up	MIR551A	microRNA551a
chr1	3539429	3541333	-	41.507	40.872	61.3143	47.8978	95.6268	61.0791	41.7984	66.1681	67.0436	75.043	70.7775	70.9547	100.631	92.9094	78.8896	90.8101	0.59165	0.201302	1.32895	down
chr1	3541556	3546695	+	325.623	420.157	378.031	374.604	320.793	307.53	306.613	311.645	433.408	385.682	424.705	414.598	439.405	465.337	505.469	470.07	0.369633	0.0590007	1.19578	up	TPRG1L	tumorproteinp63regulated1-like
chr1	3547331	3569325	-	49.8278	59.7023	48.95	52.8267	56.8398	50.9275	57.2572	55.0082	61.526	61.7751	59.246	60.849	67.9722	60.7209	56.4586	61.7172	0.864468	0.606279	1.04409	down	WRAP73	WDrepeatcontaining,antisensetoTP73
chr1	3569084	3652765	+	33.7641	31.0869	27.049	30.6333	22.0856	27.4034	31.2509	26.9133	22.8232	24.1691	29.8093	25.6005	28.5545	25.8495	21.491	25.2983	0.620971	0.233406	1.14499	up	TP73	tumorproteinp73
chr1	3575502	3585336	-	44.2056	38.7128	44.7882	42.5689	40.6555	36.6076	43.2251	40.1627	34.5712	42.7495	39.4716	38.9308	47.561	38.9382	51.4734	45.9909	0.793346	0.472497	1.06012	up
chr1	3628764	3630862	-	36.8518	29.3682	27.8376	31.3525	26.29	24.1058	26.7537	25.7165	23.3985	27.9881	31.0132	27.4666	27.5275	32.4359	27.4864	29.1499	0.384924	0.0645968	1.21122	up
chr1	3652548	3663937	-	82.0464	70.6951	69.2899	74.0105	63.6952	70.0193	59.3916	64.3687	69.2732	66.4944	72.4018	69.3898	69.7541	62.7334	62.1264	64.8713	0.488002	0.118335	1.1491	up	TP73-AS1	TP73antisenseRNA1(non-proteincoding)
chr1	3668962	3688209	+	55.9092	60.1898	80.5843	65.5611	49.67	46.2878	53.1444	49.7007	55.3646	58.9927	53.2689	55.8754	79.2319	67.106	53.05	66.4626	0.291248	0.0342744	1.30441	up	CCDC27	coiled-coildomaincontaining27
chr1	3689352	3692546	+	36.1454	26.3404	33.632	32.0393	44.7973	53.1888	55.4765	51.1542	37.9259	56.0192	52.2351	48.7267	65.5788	51.7725	44.7754	54.0422	0.0580303	0.0017965	1.60417	down	SMIM1	smallintegralmembraneprotein1
chr1	3696784	3713068	-	264.773	291.088	260.625	272.162	311.941	289.691	327.647	309.76	278.442	257.999	246.453	260.965	281.46	234.19	254.641	256.763	0.463619	0.103841	1.13807	down	LRRC47	leucinerichrepeatcontaining47
chr1	3728645	3773797	-	140.178	155.824	143.39	146.464	157.582	148.785	132.521	146.296	190.867	142.624	150.79	161.427	140.164	147.052	133.076	140.097	0.993562	0.972234	1.00268	up	CEP104	centrosomalprotein104kDa
chr1	3773845	3801993	+	48.742	61.6825	47.1777	52.534	62.6024	51.2596	59.9256	57.9292	76.1945	60.6127	64.8042	67.2038	62.4862	53.7408	52.9242	56.3837	0.693973	0.320948	1.10677	down	DFFB	DNAfragmentationfactor,40kDa,betapolypeptide(caspase-activatedDNase)
chr1	3805689	3816857	-	204.251	237.088	218.476	219.938	199.67	227.478	235.494	220.88	184.624	185.893	209.123	193.213	182.004	148.006	171.957	167.323	0.992251	0.963345	1.00366	down	C1orf174	chromosome1openreadingframe174
chr1	3816936	3833789	+	58.726	54.169	54.2554	55.7168	82.0469	62.5751	73.255	72.6257	74.2782	51.7185	65.4103	63.8023	60.027	57.5002	57.6937	58.407	0.203371	0.015767	1.29646	down	LOC100133612
chr1	4000672	4015322	+	43.8023	39.7679	52.5567	45.3756	52.9494	45.3812	62.3336	53.5547	38.3911	40.8316	56.4865	45.2364	59.8063	45.5164	45.4902	50.271	0.54947	0.162407	1.17833	down	LOC728716
chr1	4007209	4009040	-	56.9584	48.0073	47.2941	50.7533	49.9951	50.7765	51.8787	50.8834	44.7292	45.1719	44.7127	44.8712	42.2397	48.9692	47.1815	46.1302	0.985826	0.937146	1.00609	down
chr1	4036189	4069751	+	152.729	153.654	142.748	149.71	147.627	128.846	130.916	135.796	144.61	165.541	171.224	160.458	144.814	146.473	146.407	145.898	0.587458	0.196644	1.10391	up
chr1	4192617	4194185	+	47.8374	56.3304	55.4504	53.2061	63.3779	62.4748	45.1518	57.0015	44.7916	41.4356	61.4116	49.2129	47.5411	51.4479	52.6446	50.5446	0.854893	0.589129	1.06162	down
chr1	4472111	4484747	+	50.3207	41.9252	34.1502	42.132	30.3912	28.5904	37.2425	32.0747	53.7713	38.6977	42.8593	45.1094	39.2729	28.1041	28.4138	31.9303	0.343161	0.0497722	1.30578	up	LOC284661
chr1	4611795	4612205	+	41.8822	46.9583	44.6279	44.4894	42.7516	34.9236	42.3005	39.9919	38.9531	40.6354	37.5381	39.0422	37.2794	38.5916	53.5194	43.1301	0.598612	0.209322	1.11595	up
chr1	4615911	4616444	-	17.666	66.5184	53.7035	45.9627	43.9725	48.2607	69.4731	53.9021	47.3614	55.7371	57.9372	53.6786	41.0257	54.2827	41.1158	45.4747	0.746732	0.395664	1.32689	down
chr1	4631587	4653707	+	25.8696	25.834	26.039	25.9142	23.4339	25.6946	26.5948	25.2411	23.3726	24.8291	23.5193	23.907	27.4958	29.1114	33.3422	29.9831	0.899507	0.687892	1.02811	up
chr1	4714792	4843851	+	31.0995	28.6676	32.973	30.9134	33.4783	32.7184	30.788	32.3283	36.8327	23.5347	32.1849	30.8508	35.2371	25.1041	38.6079	32.983	0.824995	0.52965	1.04683	down	AJAP1	adherensjunctionsassociatedprotein1
chr1	5058062	5058786	-	21.64	27.7362	24.1466	24.5076	25.5543	32.4955	26.7758	28.2752	22.1947	25.3386	22.8494	23.4609	25.6209	22.5562	20.5669	22.9147	0.560504	0.17269	1.15334	down
chr1	5058062	5080898	+	26.6249	28.541	32.4205	29.1955	34.9704	33.9	29.6829	32.8511	28.3977	34.9646	23.7564	29.0396	32.051	31.121	32.5499	31.9073	0.573411	0.184053	1.12618	down
chr1	5146519	5150959	-	39.6224	30.6195	28.6719	32.9713	31.5007	29.6551	27.2312	29.4623	24.9433	31.119	24.0851	26.7158	30.1593	28.2524	23.9267	27.4461	0.691279	0.317113	1.10995	up
chr1	5550602	5551645	+	30.9982	33.6339	31.3775	32.0032	31.04	28.7163	36.6169	32.1244	29.0029	30.4923	28.0717	29.189	39.3638	35.1922	33.9533	36.1698	0.998941	0.992703	1.00077	up
chr1	5621769	5728355	-	20.2341	21.5424	21.8913	21.2226	25.747	23.3424	19.9081	22.9992	20.3471	27.3523	22.2523	23.3172	23.9969	29.4767	25.5225	26.332	0.741713	0.388731	1.07833	down
chr1	5922732	5922801	-	48.4037	35.619	41.297	41.7732	34.1902	23.4042	39.0556	32.2166	16.0123	39.3884	27.951	27.7839	63.5302	48.0819	16.0557	42.5559	0.430892	0.0860806	1.31583	up	MIR4689	microRNA4689
chr1	5922870	6052533	-	69.2701	72.0972	68.9974	70.1215	66.5385	66.6236	83.5545	72.2389	77.7766	75.1275	69.3475	74.0839	83.8769	66.0087	61.7004	70.5287	0.933416	0.776219	1.02437	down	NPHP4	nephronophthisis4
chr1	6051526	6161253	+	70.1703	63.6714	69.5508	67.7975	60.3142	72.1899	66.5378	66.3473	80.4538	71.457	68.3698	73.4269	69.5957	66.0027	68.7943	68.1309	0.927263	0.762047	1.02364	up	KCNAB2	potassiumvoltage-gatedchannel,shaker-relatedsubfamily,betamember2
chr1	6161847	6240194	-	62.3046	60.6055	53.841	58.917	50.1854	57.6399	59.3611	55.7288	49.1633	54.071	52.925	52.0531	67.8076	45.2588	61.2402	58.1022	0.803139	0.49088	1.05791	up	CHD5	chromodomainhelicaseDNAbindingprotein5
chr1	6241329	6269449	-	549.134	567.684	611.324	576.047	530.082	633.847	662.06	608.663	426.606	470.555	466.854	454.672	450.053	511.941	468.957	476.984	0.831825	0.542218	1.05291	down	RPL22	ribosomalproteinL22
chr1	6264900	6265840	-	65.9406	60.591	62.7126	63.0814	47.7932	51.0002	56.1666	51.6533	53.9787	52.8058	38.1855	48.3233	59.4331	48.5999	51.633	53.222	0.244131	0.0229312	1.22321	up
chr1	6265535	6281359	+	53.8306	74.3419	60.4624	62.8783	74.0683	72.4595	102.357	82.9616	76.2018	89.1019	83.5537	82.9525	97.1818	93.2591	80.9345	90.4585	0.353828	0.0535709	1.31431	down	RNF207	ringfingerprotein207
chr1	6281252	6296044	-	392.201	449.493	411.642	417.779	518.167	436.708	409.899	454.925	604.628	561.578	570.773	578.993	510.482	534.535	510.136	518.384	0.719708	0.356809	1.08525	down	ICMT	isoprenylcysteinecarboxylmethyltransferase
chr1	6296300	6299504	+	72.5934	66.5746	70.4426	69.8702	123.243	118.596	91.5836	111.141	64.4996	110.913	117.32	97.5778	64.1492	77.445	98.5312	80.0418	0.0437219	0.00113642	1.57835	down	LINC00337	longintergenicnon-proteincodingRNA337
chr1	6304252	6305638	+	42.812	41.13	42.1063	42.0161	34.9281	37.7014	33.7738	35.4678	29.7285	39.6387	39.663	36.3434	35.2559	30.5978	39.3185	35.0574	0.283856	0.0321198	1.18573	up	HES3	hairyandenhancerofsplit3(Drosophila)
chr1	6307406	6321035	-	143.245	170.004	155.731	156.326	93.2255	75.5628	123.9	97.5627	60.9308	98.7694	91.1839	83.628	91.5452	101.266	97.0663	96.6257	0.100546	0.00433236	1.6318	up	GPR153	Gprotein-coupledreceptor153
chr1	6324332	6454451	-	242.546	300.688	328.904	290.713	294.069	322.446	286.214	300.91	251.506	320.722	304.628	292.285	327.866	271.729	280.514	293.37	0.891381	0.667249	1.04201	down	ACOT7	acyl-CoAthioesterase7
chr1	6326515	6327292	+	49.8744	61.6473	72.2532	61.2583	64.6953	61.0321	68.2595	64.6623	70.7926	66.4214	65.3464	67.5201	57.6012	68.0426	58.6623	61.4354	0.830094	0.539025	1.06655	down	LOC100130071	GSQS6193
chr1	6472478	6484730	-	77.999	63.9438	62.305	68.0826	38.5538	51.5487	68.037	52.7132	59.8054	70.3408	63.4629	64.5363	69.234	55.1035	48.5963	57.6446	0.429248	0.0851878	1.31965	up	HES2	hairyandenhancerofsplit2(Drosophila)
chr1	6484848	6521430	+	381.414	358.711	316.387	352.171	204.415	356.376	292.483	284.425	150.644	191.089	172.473	171.402	274.522	183.519	178.633	212.225	0.494514	0.122318	1.26652	up	ESPN	espin
chr1	6489894	6489956	-	40.8288	40.4753	27.2413	36.1818	30.2737	24.1226	45.6891	33.3618	28.8951	25.102	31.8245	28.6072	28.4004	28.8824	32.2177	29.8335	0.851601	0.583042	1.105	up	MIR4252	microRNA4252
chr1	6503094	6507066	-	31.3041	37.5901	36.0112	34.9685	67.5626	56.8469	34.8771	53.0955	35.5538	61.5666	57.6239	51.5814	41.2226	46.6143	54.1552	47.3307	0.320616	0.0422023	1.46762	down
chr1	6521211	6526255	-	71.4518	79.4879	93.6863	81.542	66.2169	59.6907	68.5339	64.8138	80.538	64.9245	75.4432	73.6352	82.1632	64.8246	72.8353	73.2744	0.289751	0.0339328	1.25238	up	TNFRSF25	tumornecrosisfactorreceptorsuperfamily,member25
chr1	6526152	6580121	-	91.6175	98.9109	94.0719	94.8668	66.6027	65.4937	70.6399	67.5788	71.3232	71.4249	79.7809	74.1763	76.7944	73.2533	65.0531	71.7002	0.0359592	0.000836354	1.40383	up	PLEKHG5	pleckstrinhomologydomaincontaining,familyG(withRhoGefdomain)member5
chr1	6581407	6614658	-	198.678	193.465	196.131	196.091	231.131	207.561	242.889	227.194	273.233	263.524	239.251	258.669	261.749	238.607	238.173	246.176	0.399331	0.0703619	1.15621	down	NOL9	nucleolarprotein9
chr1	6600914	6601024	+	52.5671	46.2833	46.7706	48.5403	41.5631	47.2773	43.719	44.1865	40.8603	52.5822	74.064	55.8355	47.9139	57.3327	49.8742	51.707	0.620017	0.232622	1.09823	up
chr1	6615241	6639817	+	41.66	44.7279	45.4688	43.9522	38.1919	32.9723	39.8521	37.0054	58.0622	47.7714	40.2548	48.6961	46.6632	40.5233	38.0639	41.7501	0.345517	0.0504647	1.19073	up	TAS1R1	tastereceptor,type1,member1
chr1	6640061	6649340	+	55.1708	66.328	58.6099	60.0362	69.3395	50.844	57.3629	59.1821	58.0413	66.117	60.2499	61.4694	65.5725	63.136	56.277	61.6618	0.956829	0.844305	1.01979	up	ZBTB48	zincfingerandBTBdomaincontaining48
chr1	6650784	6674667	-	76.4538	92.8217	87.6823	85.6526	81.5947	91.9008	90.1107	87.8687	100.024	96.0469	80.0866	92.0524	88.6223	83.7679	76.1788	82.8563	0.916295	0.733453	1.02786	down	KLHL21	kelch-like21(Drosophila)
chr1	6673745	6684093	+	174.426	192.081	177.672	181.393	171.976	171.344	207.604	183.641	169.347	183.748	161.039	171.378	199.498	179.068	157.318	178.628	0.978638	0.910704	1.00914	down	PHF13	PHDfingerprotein13
chr1	6684925	6695646	+	51.8822	45.4131	46.1382	47.8112	55.2947	32.0905	48.9165	45.4339	39.7494	55.9328	46.9642	47.5488	57.4919	36.5205	61.557	51.8565	0.858193	0.595088	1.07791	up	THAP3	THAPdomaincontaining,apoptosisassociatedprotein3
chr1	6694228	6761984	-	169.374	201.155	196.874	189.134	225.201	216.819	214.208	218.743	328.039	312.846	288.065	309.65	317.583	262.973	259.053	279.87	0.412622	0.0767477	1.15961	down	DNAJC11	DnaJ(Hsp40)homolog,subfamilyC,member11
chr1	6784697	6790072	+	22.097	25.0144	24.9473	24.0196	30.2452	26.995	23.8903	27.0435	25.2821	28.6739	29.0411	27.6657	30.464	24.9899	26.4431	27.299	0.592343	0.201866	1.12255	down
chr1	6812779	6812881	+	22.9121	18.7118	19.4341	20.3527	17.4552	18.3027	17.7608	17.8396	19.9286	17.5473	17.803	18.4263	19.9109	16.9999	16.0013	17.6374	0.507626	0.130339	1.13662	up
chr1	6843952	6844903	-	30.9596	50.0484	43.0169	41.3416	37.7281	47.8655	40.4602	42.0179	41.9247	38.4342	42.4282	40.929	39.2009	51.696	51.5395	47.4788	0.947404	0.817206	1.03109	down
chr1	6845384	7829766	+	183.306	178.405	204.965	188.892	161.18	199.262	200.485	186.976	142.009	118.561	129.601	130.057	135.693	117.108	118.253	123.685	0.96798	0.878746	1.01348	up	CAMTA1	calmodulinbindingtranscriptionactivator1
chr1	7068436	7074339	-	36.6215	32.6337	31.3863	33.5471	26.3944	27.1044	36.6817	30.0602	35.3795	33.8748	36.6821	35.3122	30.0375	29.8105	28.9738	29.6073	0.661052	0.277713	1.12645	up
chr1	7110002	7111764	-	43.8941	47.4149	44.8415	45.3835	41.5882	46.0815	43.2854	43.6517	51.5625	52.6075	51.9895	52.0532	34.6579	43.1198	37.2351	38.3376	0.846004	0.571152	1.04005	up	LOC100129476
chr1	7279420	7279584	+	16.7571	17.9209	16.0712	16.9164	16.6417	21.7624	17.3299	18.578	16.0025	20.2398	21.2933	19.1785	25.3612	16.0075	19.4561	20.275	0.714026	0.349115	1.09152	down
chr1	7429003	7430331	+	36.7565	44.1681	33.9055	38.2767	33.1626	40.0886	43.9244	39.0586	32.238	26.4137	33.5386	30.7301	38.44	31.9516	29.9366	33.4427	0.959516	0.850813	1.01989	down	CAMTA1-IT1	CAMTA1intronictranscript1(non-proteincoding)
chr1	7442548	7449814	-	30.6031	33.1371	33.8875	32.5426	34.4801	43.9165	35.5029	37.9665	35.3153	35.9375	42.865	38.0393	33.4234	32.7416	45.2043	37.1231	0.483519	0.115763	1.16086	down	LOC100129048
chr1	7501156	7501614	-	19.0687	19.6733	16.0008	18.2476	16.7159	16.0004	18.5151	17.0771	16.002	20.2738	19.3027	18.5262	16.2095	16.9612	16.0005	16.3904	0.784526	0.457549	1.06623	up
chr1	7831329	7841492	+	766.22	855.388	845.176	822.261	739.543	685.173	711.514	712.077	1090.7	969.309	1108.01	1056.01	994.521	1012.49	1060.54	1022.52	0.39229	0.067289	1.15391	up	VAMP3	vesicle-associatedmembraneprotein3(cellubrevin)
chr1	7844380	7905237	+	48.1318	63.7798	61.5548	57.8221	44.9499	41.2528	56.7896	47.6641	56.3954	59.3826	70.2848	62.0209	59.2011	62.6795	61.8798	61.2535	0.486241	0.117327	1.21518	up	PER3	periodhomolog3(Drosophila)
chr1	7870302	7887402	-	30.2795	38.1757	42.4119	36.9557	41.3114	28.6729	43.5612	37.8485	39.7959	52.1585	41.1271	44.3605	40.4375	44.8273	42.698	42.6543	0.97452	0.900589	1.0172	down
chr1	7903143	7913572	-	23.5643	23.2003	28.5823	25.1156	21.0218	18.8244	24.1989	21.3484	18.9955	25.2968	30.253	24.8484	23.1189	23.6727	21.1134	22.635	0.487388	0.11797	1.1773	up	UTS2	urotensin2
chr1	7975450	8000995	-	35.8946	37.7501	39.0591	37.5679	27.7265	24.0828	47.1409	32.9834	30.2839	38.9302	37.1112	35.4417	37.3667	24.8766	33.72	31.9878	0.683508	0.307379	1.18911	up	TNFRSF9	tumornecrosisfactorreceptorsuperfamily,member9
chr1	8014351	8045565	+	691.834	717.804	713.685	707.775	650.077	840.847	936.491	809.138	539.88	515.435	540.901	532.072	514.51	554.228	530.549	533.096	0.63467	0.249224	1.13038	down	PARK7	parkinsonprotein7
chr1	8042941	8043043	-	17.5979	16.0053	19.7554	17.7862	16.0009	18.7698	16.2669	17.0125	19.021	16.4761	18.4167	17.9713	18.832	16.002	16.1797	17.0045	0.868066	0.615376	1.04432	up
chr1	8062789	8086393	-	531.028	620.383	616.549	589.32	537.801	611.029	602.511	583.78	619.166	608.948	649.019	625.711	441.14	404.993	424.676	423.603	0.979382	0.914011	1.00855	up	ERRFI1	ERBBreceptorfeedbackinhibitor1
chr1	8066074	8067529	-	22.8926	25.4881	23.674	24.0182	27.0666	26.3754	22.4226	25.2882	30.1806	28.1603	28.8809	29.074	22.5522	25.1953	29.2887	25.6787	0.831838	0.54271	1.05036	down
chr1	8086798	8185235	+	33.7493	26.2871	29.2787	29.7717	24.534	23.1016	26.5456	24.727	21.8654	20.227	17.8231	19.9718	24.3799	27.3634	33.8531	28.5321	0.384164	0.064294	1.19964	up
chr1	8266494	8266657	-	92.1917	78.0657	86.4947	85.584	121.688	128.743	90.8583	113.763	96.3828	98.8003	97.7105	97.6312	51.149	92.8814	118.348	87.4595	0.272836	0.0294729	1.31744	down
chr1	8268732	8275270	+	33.4703	32.5529	31.0376	32.3536	31.1227	33.3898	34.3701	32.9609	28.0137	31.205	24.8551	28.0246	24.418	24.097	28.9576	25.8242	0.938621	0.790255	1.01839	down
chr1	8278250	8280589	-	26.5625	31.1078	32.8154	30.1619	31.6778	35.5042	34.0479	33.7433	30.5333	29.994	30.8691	30.4655	35.0106	26.927	24.021	28.6529	0.574828	0.185732	1.12194	down
chr1	8352217	8352323	-	18.7845	21.914	20.4922	20.3969	17.1903	23.5407	21.7987	20.8432	23.4181	23.8769	28.0468	25.1139	20.3437	24.0079	23.8952	22.749	0.96853	0.880661	1.01502	down
chr1	8377886	8404227	+	47.6246	44.2822	41.1712	44.3593	44.406	36.6922	37.2563	39.4515	39.2951	40.131	41.3857	40.2706	52.5777	44.1117	39.4192	45.3695	0.565805	0.17748	1.12671	up	SLC45A1	solutecarrierfamily45,member1
chr1	8388127	8388239	+	51.9563	52.7482	45.2491	49.9845	68.2049	57.0117	44.9689	56.7285	50.1655	62.6971	49.9724	54.2783	40.4055	43.9543	51.0919	45.1506	0.70249	0.331931	1.12136	down
chr1	8412457	8877702	-	189.448	197.1	188.892	191.814	226.431	195.716	233.586	218.578	157.885	173.163	187.573	172.874	167.139	166.879	168.454	167.491	0.486627	0.117538	1.13642	down	RERE	arginine-glutamicaciddipeptide(RE)repeats
chr1	8484705	8494898	+	33.5335	21.1808	25.34	26.6848	16.0064	22.759	22.6922	20.4859	23.9704	23.5734	20.2511	22.5983	20.0055	20.1143	18.9906	19.7035	0.460827	0.102148	1.29609	up
chr1	8571854	8571978	-	46.0849	50.7429	51.9846	49.6041	34.7979	37.5349	46.1833	39.5053	58.1561	40.6991	39.2333	46.0295	56.9695	38.9063	46.4845	47.4535	0.282084	0.0315021	1.26312	up
chr1	8856633	8856731	-	27.7077	24.7109	34.4316	28.95	31.1266	27.6711	29.4308	29.4095	16.0134	20.48	16.1056	17.533	16.001	17.3172	21.8848	18.401	0.943577	0.806091	1.02448	down
chr1	8865919	8867110	+	16.001	20.0299	18.6824	18.2378	16.721	16.8664	20.9816	18.1897	16.0008	19.177	19.7726	18.3168	19.2445	16.3603	17.2559	17.6202	0.993032	0.967407	1.00395	up
chr1	8921059	8939308	-	1152.95	1405.09	1243	1267.01	1743.91	1398.65	1655.22	1599.26	1723.85	1746.95	1733.83	1734.88	1351.29	1193.04	1349.91	1298.08	0.272823	0.0293733	1.26096	down	ENO1	enolase1,(alpha)
chr1	8935847	8938066	-	61.5336	62.0336	64.1504	62.5725	73.051	64.9466	69.6032	69.2003	86.9375	82.3488	52.2895	73.8586	60.8599	48.1215	73.859	60.9468	0.558697	0.170512	1.10482	down	ENO1-IT1	ENO1intronictranscript1(non-proteincoding)
chr1	8938894	8939953	+	53.3746	44.117	62.296	53.2626	69.7207	83.1781	41.1564	64.6851	53.008	67.8751	62.8975	61.2602	47.8783	63.8492	74.7659	62.1645	0.740564	0.386843	1.17617	down	ENO1-AS1	ENO1antisenseRNA1(non-proteincoding)
chr1	8943486	8943592	-	16.0003	19.9012	16.0002	17.3006	16.0002	20.3479	16.0004	17.4495	16.0003	16.0004	16.1671	16.0559	16.0003	16.0003	16.001	16.0005	0.986756	0.941753	1.00743	down
chr1	9005922	9035151	+	33.3552	33.5788	30.4842	32.4727	31.8259	37.2279	29.3615	32.8051	30.5742	37.1163	39.5541	35.7482	33.1549	28.4724	32.2672	31.2982	0.986574	0.94096	1.00625	down	CA6	carbonicanhydraseVI
chr1	9063359	9086404	-	68.1133	63.4798	82.6787	71.4239	82.5484	80.9883	90.2064	84.5811	66.4262	61.4502	77.335	68.4038	95.1189	51.5395	61.0624	69.2403	0.414905	0.0781021	1.19043	down	SLC2A7	solutecarrierfamily2(facilitatedglucosetransporter),member7
chr1	9095166	9148537	-	36.3141	31.7504	32.9316	33.6654	32.7191	27.086	28.3342	29.3798	31.2193	24.0214	22.9646	26.0684	27.8706	25.3065	27.2932	26.8234	0.486655	0.117572	1.14778	up	SLC2A5	solutecarrierfamily2(facilitatedglucose/fructosetransporter),member5
chr1	9142755	9142938	+	57.3453	44.3799	35.3838	45.703	39.9893	41.3005	34.9145	38.7348	46.9298	37.0944	39.5042	41.1761	53.0311	43.614	41.5847	46.0766	0.643205	0.258643	1.16019	up
chr1	9160364	9189250	-	75.2701	68.3362	67.306	70.3041	55.3392	63.048	65.4756	61.2876	69.8674	57.2597	45.6332	57.5868	57.0532	63.5355	55.6689	58.7525	0.461585	0.1026	1.14863	up	GPR157	Gprotein-coupledreceptor157
chr1	9211727	9211836	-	33.9279	25.0809	23.4242	27.4777	28.703	25.0218	21.3034	25.0094	32.7704	27.6907	29.1861	29.8824	26.1026	25.6517	27.3607	26.3717	0.796461	0.478179	1.09217	up	MIR34A	microRNA34a
chr1	9228327	9262678	-	99.76	92.9927	118.005	103.586	85.7493	99.0866	126.859	103.898	78.8546	60.8178	69.4558	69.7094	87.1248	73.6304	98.7644	86.5065	0.992349	0.964761	1.00518	up	MIR34A	microRNA34a
chr1	9242271	9243855	+	50.3902	55.4716	45.9904	50.6174	36.26	41.728	34.4036	37.4639	46.831	58.7304	76.5432	60.7015	63.2128	66.0304	65.4268	64.89	0.130039	0.00676871	1.35168	up
chr1	9294863	9331396	+	101.741	136.364	123.277	120.461	102.517	107.068	114.441	108.009	94.7456	105.193	100.219	100.053	143.785	126.522	137.438	135.915	0.66505	0.282477	1.10836	up	H6PD	hexose-6-phosphatedehydrogenase(glucose1-dehydrogenase)
chr1	9338450	9338592	+	22.8746	18.3762	21.1565	20.8024	20.0574	25.8803	23.9015	23.2797	18.0266	21.1663	27.5905	22.2612	19.1547	21.5417	22.675	21.1238	0.6526	0.267363	1.11739	down
chr1	9352939	9429591	+	85.4194	109.225	110.343	101.663	92.2767	97.7743	114.976	101.676	117.915	114.196	124.191	118.767	102.603	108.84	83.6359	98.3597	0.995913	0.979857	1.00254	down	SPSB1	splA/ryanodinereceptordomainandSOCSboxcontaining1
chr1	9474622	9489055	-	37.4856	34.6375	39.0807	37.0679	45.4291	44.2075	38.7214	42.786	46.5333	48.7376	48.1606	47.8105	39.678	46.3739	42.3415	42.7978	0.44501	0.093401	1.15293	down
chr1	9497728	9497837	-	25.1442	23.7677	19.551	22.821	20.7903	16.0096	22.4849	19.7616	21.0592	18.919	16.0025	18.6602	16.0009	18.1199	20.5558	18.2255	0.601206	0.212548	1.16008	up	RN5S40	RNA,5Sribosomal40
chr1	9509253	9514916	-	21.4884	20.4278	20.1523	20.6895	24.6508	18.1697	18.7439	20.5215	19.434	19.5374	16.0077	18.3264	19.7181	19.5644	22.2906	20.5243	0.961025	0.85607	1.01758	up
chr1	9561151	9563530	-	73.026	71.5875	63.3175	69.3103	56.2181	59.5174	73.2202	62.9853	63.9194	59.1472	57.2002	60.0889	45.7246	58.4702	68.8428	57.6792	0.67342	0.294274	1.10551	up
chr1	9599528	9642831	+	75.9408	72.6259	80.4361	76.3343	79.452	98.4504	111.345	96.4159	72.8089	69.5556	73.2362	71.8669	65.3069	68.7861	77.2854	70.4595	0.333183	0.0462755	1.25216	down	SLC25A33	solutecarrierfamily25(pyrimidinenucleotidecarrier),member33
chr1	9648932	9675300	+	49.5694	48.3282	45.0436	47.6471	54.6091	44.7781	45.9813	48.4562	50.0915	40.9447	47.6984	46.2449	43.4992	34.0794	40.8701	39.4829	0.963579	0.864779	1.01381	down	TMEM201	transmembraneprotein201
chr1	9711790	9789172	+	83.0664	86.6425	90.2085	86.6391	60.3674	76.0145	95.2325	77.2048	84.2594	73.5585	72.7502	76.856	70.3033	52.8129	68.5693	63.8952	0.660367	0.276873	1.14105	up	PIK3CD	phosphoinositide-3-kinase,catalytic,deltapolypeptide
chr1	9712668	9714644	-	51.6914	39.4393	45.11	45.4136	53.2396	34.4997	34.906	40.8818	44.607	43.5407	50.5651	46.2376	46.6275	46.4574	37.6814	43.5888	0.739827	0.385182	1.12778	up	C1orf200	chromosome1openreadingframe200
chr1	9739858	9747632	-	54.5444	87.168	73.7033	71.8052	87.7768	92.7206	62.5036	81.0003	81.2492	84.9741	92.6385	86.2873	58.8785	76.0725	87.6887	74.2133	0.759315	0.415919	1.13228	down
chr1	9789079	9884584	-	616.387	624.077	624.148	621.538	531.976	540.837	547.459	540.091	673.87	679.952	605.589	653.137	630.437	662.063	676.732	656.41	0.347515	0.0511153	1.15086	up	CLSTN1	calsyntenin1
chr1	9887668	9888329	-	30.5111	33.608	26.3233	30.1475	29.9508	28.7509	39.3588	32.6868	28.0771	32.5479	29.3996	30.0082	32.844	28.2452	27.6817	29.5903	0.804237	0.493678	1.07883	down	FLJ16126	uncharacterizedLOC645010
chr1	9908334	9970394	-	84.3636	76.2581	77.0056	79.2091	71.1869	72.0313	77.851	73.6897	63.7989	55.0117	59.847	59.5525	69.1428	58.5788	59.7803	62.5006	0.694	0.321011	1.07463	up	CTNNBIP1	catenin,betainteractingprotein1
chr1	9908376	9910212	+	85.092	101.353	119.084	101.843	105.133	91.0382	177.956	124.709	106.862	75.4958	107.273	96.5437	101.747	96.8388	98.1262	98.9039	0.718457	0.355376	1.18368	down
chr1	9961518	9962174	+	85.1123	81.489	90.0662	85.5558	62.7625	68.2094	93.8168	74.9296	61.8842	66.9373	67.3479	65.3898	73.1399	53.7402	57.841	61.5737	0.600534	0.211557	1.15862	up
chr1	9982171	10003465	-	257.128	269.046	262.987	263.054	267.228	280.267	254.069	267.188	288.002	262.324	275.425	275.25	252.728	269.813	243.312	255.284	0.949612	0.82309	1.01508	down	LZIC	leucinezipperandCTNNBIP1domaincontaining
chr1	10002981	10010032	+	33.5895	34.7358	39.4578	35.9277	36.8418	31.5407	46.101	38.1611	27.732	42.1062	31.9792	33.9391	34.7163	43.8735	30.2809	36.2902	0.881054	0.644173	1.05181	down
chr1	10003486	10045559	+	146.609	145.206	148.341	146.719	148.412	145.449	141.928	145.263	135.989	132.927	135.813	134.91	148.918	147.341	142.544	146.268	0.966844	0.873982	1.01015	up	NMNAT1	nicotinamidenucleotideadenylyltransferase1
chr1	10007376	10007694	+	22.4979	31.5706	38.1551	30.7412	42.2132	27.0723	30.1695	33.1516	27.9868	28.8625	23.6902	26.8465	30.4353	26.6404	27.0711	28.049	0.872016	0.624674	1.08356	down
chr1	10057255	10076078	+	30.8571	26.0946	27.4285	28.1267	25.4684	24.4289	26.1641	25.3538	23.6082	26.2286	33.1994	27.6787	25.3407	24.1308	22.48	23.9838	0.58473	0.194746	1.10705	up	RBP7	retinolbindingprotein7,cellular
chr1	10092890	10241335	+	336.167	359.117	323.255	339.513	390.23	357.668	343.045	363.648	368.013	332.137	378.028	359.392	405.805	454.493	419.788	426.695	0.721467	0.359287	1.07055	down	UBE4B	ubiquitinationfactorE4B
chr1	10223326	10223432	+	45.4455	36.8721	43.7708	42.0295	27.5795	44.1424	48.2649	39.9956	22.3133	21.0955	22.0137	21.8075	25.6043	23.8388	24.0528	24.4986	0.872016	0.624525	1.07671	up
chr1	10270764	10441661	+	228.406	273.735	272.668	258.27	255.739	235.925	253.477	248.38	223.505	209.309	224.172	218.996	243.082	263.465	271.527	259.358	0.883396	0.648399	1.03686	up	KIF1B	kinesinfamilymember1B
chr1	10438657	10458955	-	49.0603	40.9036	38.6677	42.8772	42.8557	41.5864	43.0311	42.4911	34.6343	38.7912	39.4707	37.6321	48.8098	40.5626	46.5834	45.3186	0.992104	0.962116	1.00392	up	LOC100287506
chr1	10458649	10480233	+	465.302	567.148	544.904	525.784	579.519	529.483	510.759	539.92	882.689	810.802	844.402	845.964	485.131	473.484	487.018	481.878	0.913354	0.726438	1.02911	down	PGD	phosphogluconatedehydrogenase
chr1	10490159	10512210	+	160.914	162.217	153.396	158.843	139.942	157.811	156.962	151.572	118.643	114.365	120.598	117.869	121.483	123.917	124.715	123.372	0.80745	0.500249	1.04924	up	APITD1|APITD1-CORT	apoptosis-inducing,TAF9-likedomain1|APITD1-CORTreadthrough|cortistatin
chr1	10516579	10532613	-	193.6	224.687	196.863	205.05	251.291	214.317	227.217	230.941	397.379	394.268	370.842	387.496	343.002	388.752	382.165	371.306	0.547591	0.160997	1.12635	down	DFFA	DNAfragmentationfactor,45kDa,alphapolypeptide
chr1	10516603	10520093	+	35.36	40.083	37.8411	37.7614	35.1115	29.1285	32.6635	32.3012	35.2251	34.6183	29.445	33.0961	34.1936	38.0085	32.4923	34.8981	0.407304	0.0737032	1.17094	up
chr1	10532345	10690815	+	150.02	136.963	138.527	141.837	111.532	127.357	130.125	123.005	130.461	124.939	126.672	127.358	134.567	107.148	100.674	114.13	0.426246	0.0837421	1.15479	up	PEX14	peroxisomalbiogenesisfactor14
chr1	10696661	10856707	-	108.273	130.029	124.491	120.931	94.9056	104.318	173.695	124.306	73.334	90.7474	71.2032	78.4282	193.798	84.8099	114.723	131.11	0.993032	0.967762	1.00636	up	CASZ1	castorzincfinger1
chr1	11006528	11042094	-	39.8839	41.2925	33.7772	38.3179	38.7487	34.5227	40.0951	37.7888	35.3119	37.1925	34.3639	35.6228	34.9394	41.2276	39.1346	38.4339	0.969726	0.885519	1.01223	up	C1orf127	chromosome1openreadingframe127
chr1	11059919	11060002	-	16.0008	16.0051	16.0014	16.0024	16.0005	16.7523	16.1915	16.3148	16.0009	16.9357	16.0006	16.3124	16.5555	16.0031	19.4425	17.3337	0.92828	0.764028	1.01932	down
chr1	11072414	11085796	+	273.648	270.969	260.709	268.442	267.597	233.321	314.685	271.867	217.082	250.669	260.038	242.596	207.442	213.605	215.314	212.12	0.989714	0.952096	1.00542	down	TARDBP	TARDNAbindingprotein
chr1	11086580	11107296	-	86.0604	75.4733	80.186	80.5732	95.8736	82.9673	80.5732	86.4714	102.001	93.4203	85.8855	93.7689	71.8055	100.384	120.446	97.5451	0.745789	0.394223	1.0716	down	MASP2	mannan-bindinglectinserinepeptidase2
chr1	11114641	11120091	-	932.178	995.348	1005.04	977.521	1057.41	1018.89	1007.55	1027.95	1623.89	1584.75	1573.14	1593.93	1321.13	1208.06	1327.38	1285.52	0.780907	0.451482	1.05195	down	SRM	spermidinesynthase
chr1	11126675	11159938	-	523.922	546.953	520.752	530.542	549.494	529.849	488.174	522.506	594.992	605.232	630.24	610.155	545.609	528.709	553.953	542.757	0.945824	0.813643	1.01637	up	EXOSC10	exosomecomponent10
chr1	11128528	11133154	+	44.8109	46.8939	39.4388	43.7145	44.9566	39.3375	46.8245	43.7062	34.9721	40.3063	40.0912	38.4565	50.421	36.1575	37.6527	41.4104	0.999873	0.997422	1.00027	up
chr1	11159732	11162157	+	110.912	122.661	126.001	119.858	89.4972	96.3235	96.3932	94.0713	97.8876	101.48	111.76	103.709	83.8452	82.3833	97.1313	87.7866	0.145818	0.00831042	1.27299	up
chr1	11166588	11322608	-	210.809	257.883	221.383	230.025	256.953	221.364	232.667	236.994	221.767	204.366	207.821	211.318	183.179	196.997	204.105	194.76	0.906018	0.705809	1.03216	down	MTOR	mechanistictargetofrapamycin(serine/threoninekinase)
chr1	11203955	11209594	+	30.4814	38.5556	32.6051	33.8807	32.6143	34.652	34.3699	33.8788	27.2507	30.6303	37.7736	31.8849	29.5644	32.3825	29.3887	30.4452	0.990418	0.956046	1.00455	down	MTOR-AS1	MTORantisenseRNA1(non-proteincoding)
chr1	11212407	11212509	+	20.5398	16.7545	16.0025	17.7656	17.2873	16.0006	16.587	16.625	16.0014	16.0005	16.0012	16.001	16.0013	16.0036	16.5759	16.1936	0.800471	0.485998	1.06274	up
chr1	11229564	11229670	-	22.439	20.9506	21.5094	21.633	20.1852	20.2172	17.8277	19.41	18.0062	19.0573	17.7402	18.2679	20.57	20.3988	17.5626	19.5105	0.535853	0.15161	1.11599	up
chr1	11249398	11256038	+	33.7371	36.7982	30.984	33.8397	32.9992	30.042	38.8462	33.9625	33.1673	31.9656	33.5488	32.8939	34.5814	33.5531	32.5567	33.5638	0.999858	0.996576	1.00039	down	ANGPTL7	angiopoietin-like7
chr1	11286311	11286417	+	29.0646	33.1875	23.5365	28.5962	19.9262	25.091	24.1555	23.0576	23.0722	23.7498	27.8427	24.8882	32.584	31.8393	19.9316	28.1183	0.42738	0.0842042	1.23417	up
chr1	11333255	11356106	+	150.123	152.379	143.772	148.758	142.684	145.059	132.835	140.192	149.505	148.78	147.508	148.598	152.397	151.585	154.793	152.925	0.739827	0.385189	1.06155	up	UBIAD1	UbiAprenyltransferasedomaincontaining1
chr1	11371804	11374861	-	53.4138	119.862	68.6524	80.6426	101.949	33.1363	148.512	94.5324	103.824	101.461	116.962	107.415	132.615	101.422	113.318	115.785	0.977468	0.907638	1.04509	down
chr1	11418037	11424587	+	35.7492	42.9085	44.448	41.0352	49.2825	38.899	45.1724	44.4513	30.1704	38.3657	40.0106	36.1822	43.1406	30.0977	37.0344	36.7576	0.756152	0.410851	1.08296	down
chr1	11432762	11438744	+	75.2902	63.2031	71.2387	69.9107	61.7937	69.7761	54.2642	61.9447	61.919	61.3643	64.9045	62.7293	52.3432	73.2288	67.6692	64.4138	0.588442	0.197667	1.13156	up
chr1	11433557	11434764	-	120.85	166.045	128.627	138.507	107.98	93.6257	202.42	134.675	137.982	114.04	129.129	127.05	111.684	107.475	114.158	111.106	0.902989	0.697844	1.08045	up
chr1	11539223	11597641	+	44.817	39.8688	37.5832	40.7564	41.4389	27.5582	43.4949	37.4973	42.2972	52.7767	31.5585	42.2108	47.3837	42.3135	45.665	45.1207	0.777301	0.445438	1.10575	up	PTCHD2	patcheddomaincontaining2
chr1	11669588	11673412	+	48.3825	46.2596	36.8641	43.8354	43.2798	41.8298	42.6398	42.5831	40.7625	47.6397	47.2567	45.2196	43.7335	34.24	40.1934	39.3889	0.942127	0.802237	1.02243	up
chr1	11708418	11715842	-	86.9862	56.5278	64.3544	69.2895	63.4515	50.6013	76.8939	63.6489	35.7264	48.1296	33.6804	39.1788	71.321	38.644	33.9453	47.9701	0.845066	0.568852	1.08626	up	FBXO2	F-boxprotein2
chr1	11714432	11723384	+	97.3647	86.8772	77.7451	87.329	74.2782	68.3121	70.4074	70.9993	56.6925	80.9254	67.0197	68.2126	74.4372	83.1681	86.8006	81.4686	0.28395	0.0321876	1.22556	up	FBXO44	F-boxprotein44
chr1	11724150	11734411	+	155.958	125.773	92.7725	124.834	78.6903	88.9222	131.761	99.7912	74.5248	83.973	80.3054	79.6011	106.424	94.6431	86.8745	95.9805	0.59851	0.209088	1.25439	up	FBXO6	F-boxprotein6
chr1	11734537	11751707	-	164.105	148.596	154.724	155.808	151.793	156.919	175.433	161.381	159.494	157.358	138.841	151.898	145.811	122.31	120.975	129.699	0.882307	0.64619	1.03463	down	MAD2L2	MAD2mitoticarrestdeficient-like2(yeast)
chr1	11751781	11785914	+	32.437	36.3947	33.1896	34.0071	35.5967	40.198	47.6505	41.1484	36.3226	42.5539	37.3697	38.7487	45.9475	44.49	33.7465	41.3947	0.404392	0.0725804	1.20282	down	C1orf187	chromosome1openreadingframe187
chr1	11786468	11791920	-	38.6483	36.3195	37.2552	37.4076	30.9951	36.7902	45.1996	37.6616	30.0652	42.9793	31.5037	34.8494	38.6701	27.5937	40.8138	35.6925	0.992175	0.96245	1.00484	up
chr1	11796141	11814859	+	115.505	126.451	111.734	117.897	128.173	117.047	118.501	121.24	181.04	182.16	170.238	177.812	198.415	191.931	165.715	185.354	0.901439	0.691442	1.02894	down	AGTRAP	angiotensinIIreceptor-associatedprotein
chr1	11821844	11849642	+	51.6341	50.9091	54.16	52.2344	47.7812	64.001	56.0601	55.9474	56.1006	53.9099	50.3778	53.4628	59.0469	50.9188	53.5338	54.4999	0.804798	0.494964	1.06389	down	C1orf167|LOC100506310	chromosome1openreadingframe167|uncharacterizedproteinC1orf167-like
chr1	11837134	11839676	-	126.744	120.389	118.448	121.86	92.6657	114.624	129.955	112.415	90.5546	81.2852	93.5345	88.4581	128.139	103.545	100.495	110.726	0.727729	0.367787	1.094	up
chr1	11845780	11866977	-	96.6449	98.2899	109.168	101.368	107.251	83.6693	75.9451	88.9553	92.7132	101.389	94.6827	96.2617	105.815	112.028	111.859	109.9	0.585688	0.195474	1.15019	up	MTHFR	methylenetetrahydrofolatereductase(NAD(P)H)
chr1	11866207	11903201	+	75.5863	97.0635	95.5411	89.397	110.084	81.67	74.0118	88.5887	173.222	196.2	177.93	182.451	210.363	228.934	219.705	219.667	0.970858	0.888041	1.0175	up	CLCN6	chloridechannel,voltage-sensitive6
chr1	11882854	11883337	-	46.2006	53.071	49.0562	49.4426	38.7029	37.189	40.1585	38.6834	38.5149	42.6205	55.5697	45.5684	38.2402	43.1609	29.4734	36.9582	0.141204	0.00779598	1.2767	up
chr1	11900376	11908136	+	52.6752	49.5678	49.8577	50.7002	54.0986	59.4279	66.4092	59.9786	47.423	42.8032	50.1424	46.7895	50.9461	40.6324	49.9494	47.176	0.37422	0.0603074	1.17929	down	NPPA-AS1	NPPAantisenseRNA1(non-proteincoding)
chr1	11905766	11908402	-	35.7618	32.0591	32.9175	33.5795	36.9202	31.0684	27.3787	31.7891	38.5982	39.2304	33.9895	37.2727	36.7762	35.1652	34.5416	35.4943	0.81529	0.514412	1.06317	up	NPPA	natriureticpeptideA
chr1	11917521	11918992	-	449.384	363.26	381.103	397.916	248.548	320.613	401.044	323.402	137.727	239.272	160.413	179.137	256.329	206.584	185.179	216.031	0.478825	0.112696	1.24862	up	NPPB	natriureticpeptideB
chr1	11968209	11968329	+	320.363	270.418	323.255	304.679	235.356	473.738	396.789	368.628	364.652	373.897	495.564	411.371	155.804	205.424	286.526	215.918	0.7409	0.387282	1.16466	down	RNU5E-1	RNA,U5Esmallnuclear1
chr1	11969865	11969984	-	22.0014	21.4282	23.8959	22.4418	24.3821	25.0008	25.4158	24.9329	21.5394	19.7262	27.4336	22.8997	16.0018	17.1705	16.261	16.4778	0.529437	0.145204	1.11205	down	RNU5E-4P	RNA,U5Esmallnuclear4,pseudogene
chr1	11979645	11986485	-	92.3694	126.474	101.882	106.908	128.653	143.123	107.482	126.419	156.32	161.205	151.649	156.391	138.742	159.864	163.281	153.962	0.539321	0.154769	1.18471	down	KIAA2013
chr1	11994262	12035599	+	1631.83	1626.39	1600.36	1619.53	1732.52	1771.33	1893.91	1799.25	1458.61	1511.08	1595.66	1521.78	1576.29	1640.23	1597.7	1604.74	0.522956	0.140767	1.11021	down	PLOD1	procollagen-lysine,2-oxoglutarate5-dioxygenase1
chr1	12040238	12073572	+	186.009	214.115	214.501	204.875	229.131	227.989	217.709	224.943	335.047	346.621	352.621	344.763	331.457	297.259	281.091	303.269	0.60185	0.213203	1.10007	down	MFN2	mitofusin2
chr1	12079299	12092106	+	69.5575	70.3265	70.4114	70.0985	70.7185	71.1716	74.4271	72.1057	81.1944	70.4141	63.45	71.6862	71.6859	56.7435	50.9197	59.783	0.889667	0.663508	1.02838	down	MIIP	migrationandinvasioninhibitoryprotein
chr1	12084069	12084181	-	25.796	24.4597	24.236	24.8305	28.1167	17.5701	31.2754	25.6541	20.901	25.3946	19.1035	21.7997	25.815	20.0549	16.1931	20.6877	0.996269	0.981113	1.00344	down
chr1	12123434	12204264	+	96.9395	103.888	94.1912	98.3397	79.7416	89.2585	76.1311	81.7104	82.832	72.5712	79.4479	78.2837	76.4802	91.1895	78.7672	82.1456	0.28823	0.0332719	1.2052	up	TNFRSF8	tumornecrosisfactorreceptorsuperfamily,member8
chr1	12137938	12138041	-	24.0693	19.3913	21.5518	21.6708	16.002	18.4115	16.7027	17.0387	16.3797	16.001	16.2594	16.2134	21.8493	16.1148	19.7464	19.2368	0.221267	0.018811	1.26912	up
chr1	12227060	12269285	+	125.739	97.7832	86.3796	103.3	56.9054	53.7852	67.9948	59.5618	107.687	102.813	113.206	107.902	90.4631	80.4088	91.1625	87.3448	0.0473264	0.00127783	1.72167	up	TNFRSF1B|MIR4632	tumornecrosisfactorreceptorsuperfamily,member1B|microRNA4632
chr1	12281205	12281328	-	31.9866	27.0971	29.0736	29.3858	30.3711	35.8472	29.9789	32.0657	30.1288	35.5307	31.0587	32.2394	33.8412	25.5503	23.2485	27.5467	0.691981	0.318091	1.09005	down
chr1	12290113	12572099	+	121.476	150.866	150.033	140.792	175.284	155.233	149.335	159.95	128.39	127.025	129.296	128.237	144.058	140.476	135.053	139.862	0.558758	0.170573	1.13904	down	VPS13D	vacuolarproteinsorting13homologD(S.cerevisiae)
chr1	12567300	12567451	+	406.708	284.636	341.373	344.239	255.903	332.654	320.838	303.132	187.599	160.153	192.241	179.998	179.9	238.723	231.127	216.583	0.679762	0.302996	1.13105	up	SNORA59A|SNORA59B	smallnucleolarRNA,H/ACAbox59A|smallnucleolarRNA,H/ACAbox59B
chr1	12587486	12588702	+	34.6689	101.668	97.1098	77.8157	75.5528	107.771	72.684	85.3358	98.8604	90.0931	64.2477	84.4004	30.0092	84.8672	90.9202	68.5989	0.819827	0.521905	1.20024	down
chr1	12627939	12677820	-	65.9802	53.9701	53.4569	57.8024	161.646	174.255	148.228	161.377	262.633	214.039	174.677	217.116	260.55	173.737	187.895	207.394	0.000763628	2.20454e-06	2.79922	down	DHRS3	dehydrogenase/reductase(SDRfamily)member3
chr1	12630000	12630100	-	16.0019	24.2352	24.8485	21.6952	17.2176	17.4577	23.87	19.5151	19.4063	25.8446	19.1005	21.4505	22.4406	18.6182	18.9613	20.0067	0.809579	0.504624	1.10332	up
chr1	12704566	12727097	+	24.5268	23.9336	19.7218	22.7274	20.0591	20.9161	24.0584	21.6779	21.0643	23.1963	23.0121	22.4243	16.021	20.206	23.0165	19.7479	0.868066	0.615454	1.04676	up	AADACL4	arylacetamidedeacetylase-like4
chr1	12776118	12788726	+	24.4796	27.2676	29.7893	27.1788	38.3882	28.8221	28.7676	31.9927	32.0066	34.5041	35.3959	33.9689	30.4738	41.7313	22.3467	31.5173	0.540521	0.155755	1.16978	down	AADACL3	arylacetamidedeacetylase-like3
chr1	12799693	12799796	+	146.841	111.743	141.313	133.299	111.262	132.194	138.202	127.219	136.133	111.058	86.4288	111.206	156.407	103.688	93.4942	117.863	0.891201	0.666369	1.04487	up
chr1	12806163	12823847	+	20.8662	20.5889	22.9426	21.4659	23.7811	16.101	22.8854	20.9225	23.9144	23.0972	17.4843	21.4986	23.2998	21.1117	20.9179	21.7765	0.915207	0.730812	1.03998	up	C1orf158	chromosome1openreadingframe158
chr1	12834984	12838049	+	30.0503	29.1397	26.8698	28.6866	28.3791	26.7263	21.9917	25.699	29.6446	38.2929	37.724	35.2205	29.1855	26.2707	22.1233	25.8598	0.603748	0.215869	1.1215	up	PRAMEF12	PRAMEfamilymember12
chr1	12851546	12856777	+	16.0016	16.339	16.0006	16.1137	16.2614	16.0315	16.1851	16.1594	16.0008	16.0011	17.2377	16.4132	19.6896	16.8092	16.0044	17.5011	0.992278	0.963841	1.00286	down	PRAMEF1	PRAMEfamilymember1
chr1	12882549	12883022	-	27.2283	19.5733	24.6858	23.8291	24.0666	26.428	22.8799	24.4582	20.4779	24.9671	22.1717	22.5389	19.934	19.5731	26.3626	21.9566	0.918192	0.738582	1.03419	down
chr1	12884468	12891264	-	17.2464	16.7205	26.8764	20.2811	20.4229	20.9456	30.2914	23.8866	18.7266	20.8339	16.001	18.5205	17.9695	23.4659	16.0006	19.1454	0.676951	0.299804	1.18687	down	PRAMEF11	PRAMEfamilymember11
chr1	12907236	12908578	-	529.459	519.365	714.65	587.825	411.887	491.506	561.653	488.349	343.882	407.013	409.434	386.776	435.955	406.155	418.969	420.36	0.535853	0.151569	1.20007	up	HNRNPCL1|LOC440563|LOC649330	heterogeneousnuclearribonucleoproteinC-like1
chr1	12916941	12921764	+	22.7542	22.8869	25.8361	23.8257	34.6596	37.098	22.2137	31.3238	38.3865	41.7304	34.6691	38.262	91.4862	33.8983	30.6058	51.9967	0.451026	0.096316	1.28521	down	PRAMEF2	PRAMEfamilymember2
chr1	12939033	12946025	-	19.7459	22.7088	17.8259	20.0935	18.7129	22.7859	27.3918	22.9636	24.8088	24.9245	16.0411	21.9248	23.4176	24.1226	18.1805	21.9069	0.669645	0.288247	1.13475	down	PRAMEF4	PRAMEfamilymember4
chr1	12952727	12958101	-	36.6711	35.7571	36.5738	36.334	42.9448	33.8386	36.0221	37.6018	35.9294	30.637	20.5518	29.0394	43.2717	37.9809	34.5234	38.592	0.912246	0.722884	1.02962	down	PRAMEF10	PRAMEfamilymember10
chr1	12976450	12980569	+	39.3364	32.9853	36.2431	36.1883	36.8179	31.188	34.3915	34.1325	24.9217	20.9302	31.4892	25.7804	31.3434	29.9865	31.792	31.0407	0.797912	0.480614	1.05994	up	PRAMEF7|PRAMEF8	PRAMEfamilymember7|PRAMEfamilymember8
chr1	12982374	12982480	+	46.7017	63.3893	57.4499	55.8469	48.0081	44.4373	88.7939	60.4131	31.1998	41.0373	35.199	35.812	43.8034	39.6576	42.4024	41.9545	0.957355	0.846181	1.03658	down
chr1	12998181	13122577	-	41.5565	33.1417	30.7706	35.1563	22.2261	32.9031	35.3283	30.1525	23.7721	31.6572	35.1751	30.2015	29.9169	23.886	34.608	29.4703	0.643141	0.258573	1.17935	up	PRAMEF23|PRAMEF6|PRAMEF5	PRAMEfamilymember23|PRAMEfamilymember6|PRAMEfamilymember5
chr1	13035543	13038381	+	110.33	95.8787	98.1692	101.459	97.0793	87.7005	126.181	103.654	144.7	119.807	139.514	134.674	80.047	66.4748	96.8115	81.1111	0.979878	0.915294	1.01137	down	PRAMEF22	PRAMEfamilymember22
chr1	13052394	13052998	-	49.1021	54.1975	41.5415	48.2804	51.9332	47.1003	39.8988	46.3108	46.4391	44.1201	47.0061	45.8551	43.3439	43.9903	46.7021	44.6788	0.898507	0.685155	1.04242	up
chr1	13140450	13145000	+	51.36	68.001	63.7429	61.0346	54.1213	54.5824	56.1772	54.9603	56.3078	59.5823	57.1764	57.6888	56.4924	54.3455	57.0196	55.9525	0.670012	0.288669	1.10288	up
chr1	13146777	13147256	+	61.8006	47.5105	62.0844	57.1318	55.252	48.1109	62.7669	55.3766	66.4044	66.5454	83.2154	72.0551	111.757	64.8593	63.2152	79.9438	0.935671	0.782292	1.02995	up
chr1	13182960	13184326	-	31.2282	40.3434	40.0538	37.2084	34.0222	36.2993	51.5693	40.6303	51.2109	28.3072	35.6634	38.3939	33.6817	26.7948	34.1554	31.544	0.837534	0.553839	1.08068	down	LOC440563	heterogeneousnuclearribonucleoproteinC-like
chr1	13216356	13219694	-	35.5445	41.6799	39.67	38.9648	43.9682	38.6584	39.2336	40.6201	43.0021	29.7046	29.7831	34.1633	33.9564	42.4978	26.0849	34.1797	0.855871	0.591008	1.04302	down	LOC645359	PRAMEfamilymember
chr1	13328196	13331692	-	65.6706	86.3703	95.1612	82.4007	103.187	72.6417	98.6132	91.4805	154.85	105.788	164.741	141.793	78.2718	68.4968	72.614	73.1275	0.770642	0.433176	1.11049	down	PRAMEF3	PRAMEfamilymember3
chr1	13359819	13369057	+	37.8593	35.008	31.5098	34.7924	34.5695	34.7513	38.2898	35.8702	31.3896	29.344	31.0171	30.5836	39.8757	34.4725	29.4161	34.5881	0.896365	0.680835	1.03273	down	PRAMEF5|PRAMEF23|PRAMEF6|PRAMEF15|PRAMEF9|PRAMEF11|PRAMEF4	PRAMEfamilymember5|PRAMEfamilymember23|PRAMEfamilymember6|PRAMEfamilymember15|PRAMEfamilymember9|PRAMEfamilymember11|PRAMEfamilymember4
chr1	13384735	13384841	-	46.5291	63.4264	57.5057	55.8204	47.9094	44.3647	88.7125	60.3289	31.1454	41.0378	35.3016	35.8283	43.8392	39.5731	42.3348	41.9157	0.959182	0.85009	1.03573	down
chr1	13385417	13385903	-	47.952	38.8986	46.4328	44.4278	51.9529	39.9114	40.6348	44.1664	33.8531	40.0775	31.5254	35.152	38.2043	37.9019	34.0062	36.7041	0.982825	0.927351	1.00922	up
chr1	13386646	13390765	-	31.9285	36.2018	39.3383	35.8229	36.2625	30.3848	35.0653	33.9042	36.8263	31.2381	30.8949	32.9865	31.225	28.9683	37.5317	32.575	0.828501	0.53633	1.05579	up	PRAMEF8|PRAMEF7	PRAMEfamilymember8|PRAMEfamilymember7
chr1	13421176	13428191	+	55.8805	45.7063	44.6091	48.732	52.302	49.4347	55.1291	52.2886	41.293	46.1901	44.0314	43.8382	54.6796	48.33	41.4547	48.1548	0.743733	0.391489	1.07752	down	PRAMEF15|PRAMEF9|PRAMEF4|PRAMEF11|PRAMEF5|PRAMEF23|PRAMEF6	PRAMEfamilymember15|PRAMEfamilymember9|PRAMEfamilymember4|PRAMEfamilymember11|PRAMEfamilymember5|PRAMEfamilymember23|PRAMEfamilymember6
chr1	13429634	13430107	+	25.3993	21.8131	26.3448	24.519	28.1911	22.1901	22.2703	24.2172	22.6485	22.6641	24.0407	23.1178	26.1294	20.5595	27.8787	24.8559	0.965605	0.870991	1.01565	up
chr1	13447414	13452656	-	31.5209	31.1141	30.5965	31.0772	29.8481	34.6875	30.6035	31.713	35.924	30.2146	27.7667	31.3018	27.9087	29.1043	27.6212	28.2114	0.941499	0.800779	1.0183	down	PRAMEF13|PRAMEF14|PRAMEF2	PRAMEfamilymember13|PRAMEfamilymember14|PRAMEfamilymember2
chr1	13474053	13477569	-	42.6204	36.3987	39.691	39.57	42.6188	41.1819	40.0623	41.2877	31.3738	36.7626	31.3932	33.1765	40.0641	49.605	40.4189	43.3627	0.833832	0.545769	1.04524	down	PRAMEF18|PRAMEF19|PRAMEF3|PRAMEF22	PRAMEfamilymember18|PRAMEfamilymember19|PRAMEfamilymember3|PRAMEfamilymember22
chr1	13495254	13498260	+	47.9417	43.9958	49.6738	47.2038	42.9998	60.5522	44.2067	49.2529	40.2586	62.7721	47.1029	50.0445	46.4966	54.8179	47.7542	49.6896	0.929629	0.767248	1.03184	down	PRAMEF16	PRAMEfamilymember16
chr1	13516066	13526943	+	20.4854	24.7576	21.8457	22.3629	20.1366	18.1952	25.6862	21.3393	16.859	23.9597	18.5198	19.7795	21.1084	24.2841	17.7657	21.0527	0.866456	0.61127	1.05591	up	PRAMEF20|PRAMEF21	PRAMEfamilymember20|PRAMEfamilymember21
chr1	13607700	13610549	-	32.5918	44.6867	47.1163	41.4649	34.5482	34.6491	36.2457	35.1477	43.222	38.4735	35.1813	38.9589	36.7792	35.8928	41.4327	38.0349	0.563186	0.175267	1.16509	up	PRAMEF8|PRAMEF7	PRAMEfamilymember8|PRAMEfamilymember7
chr1	13641973	13648988	+	55.8101	45.7459	44.6091	48.7217	52.3776	49.435	55.1468	52.3198	41.3205	46.1211	44.0224	43.8213	54.7366	48.3115	41.4503	48.1661	0.739966	0.385958	1.0783	down	PRAMEF15|PRAMEF9|PRAMEF4|PRAMEF11|PRAMEF5|PRAMEF23|PRAMEF6	PRAMEfamilymember15|PRAMEfamilymember9|PRAMEfamilymember4|PRAMEfamilymember11|PRAMEfamilymember5|PRAMEfamilymember23|PRAMEfamilymember6
chr1	13650431	13650910	+	25.3134	21.8736	26.4198	24.5356	28.1961	21.884	22.2884	24.1228	22.7221	22.7499	24.0056	23.1592	26.3974	20.705	28.2366	25.113	0.952005	0.83129	1.02079	up
chr1	13668269	13673511	-	20.3543	24.5951	25.872	23.6071	25.1434	25.1711	25.9679	25.4275	17.9958	21.6655	18.4042	19.3552	20.0428	17.6356	19.1267	18.935	0.716114	0.352433	1.08262	down	PRAMEF14	PRAMEfamilymember14
chr1	13694889	13698405	-	35.9648	34.2272	31.591	33.9277	43.683	41.9574	38.757	41.4658	38.5633	40.6542	32.2767	37.1648	37.5945	51.4058	37.5239	42.1747	0.242436	0.0225593	1.22242	down	PRAMEF19|PRAMEF18|PRAMEF3|PRAMEF22	PRAMEfamilymember19|PRAMEfamilymember18|PRAMEfamilymember3|PRAMEfamilymember22
chr1	13716088	13719064	+	33.3027	33.3588	32.2844	32.982	32.2083	33.8959	38.2371	34.7804	21.9113	37.68	32.1028	30.5647	40.1598	34.2124	27.8821	34.0848	0.806146	0.497662	1.05189	down	PRAMEF17|PRAMEF16	PRAMEfamilymember17|PRAMEfamilymember16
chr1	13736907	13747803	+	25.6783	25.5881	26.6661	25.9775	21.7265	25.72	27.7811	25.0759	25.8337	30.5871	19.599	25.3399	23.3875	24.7868	19.6921	22.6221	0.874447	0.629367	1.04116	up	PRAMEF20|PRAMEF21	PRAMEfamilymember20|PRAMEfamilymember21
chr1	13801445	13840543	-	38.8284	32.8811	34.8156	35.5083	36.63	38.6229	35.6088	36.9539	27.4742	36.0193	27.4588	30.3174	35.1606	34.5189	35.2887	34.9894	0.84973	0.578572	1.04261	down	LRRC38	leucinerichrepeatcontaining38
chr1	13839715	13842765	+	36.4728	32.2061	31.3836	33.3542	29.152	22.5696	31.4528	27.7248	24.3033	25.146	23.9156	24.455	33.1808	26.9304	29.1477	29.7529	0.437931	0.0895679	1.21223	up
chr1	13909960	13944452	+	320.188	238.334	282.811	280.444	175.854	191.696	215.456	194.335	154.398	196.183	194.292	181.625	469.182	590.259	514.727	524.722	0.114309	0.00543256	1.43765	up	PDPN	podoplanin
chr1	13949679	13949779	-	18.8677	21.9032	19.4496	20.0735	22.1259	26.4541	16.8523	21.8108	16.128	20.2565	22.8236	19.736	18.7927	18.3223	22.4079	19.841	0.846446	0.5728	1.07063	down	RN5S41	RNA,5Sribosomal41
chr1	13983806	13987033	-	29.3835	30.4842	42.3265	34.0647	39.2259	26.7135	34.4119	33.4504	33.0247	33.114	35.9803	34.0397	27.3701	32.9507	29.1636	29.8281	0.974714	0.90109	1.01686	up
chr1	13997965	14001403	+	37.7602	36.0194	30.2395	34.673	30.2051	33.6917	32.6387	32.1785	37.0537	35.1552	27.5587	33.2559	30.2161	29.3548	35.2345	31.6018	0.752156	0.404565	1.07383	up
chr1	14022565	14022694	-	16.0011	18.1906	18.5818	17.5912	17.182	17.2302	16.856	17.0894	17.2276	18.0362	18.9068	18.0569	16.0003	16.7354	18.7713	17.169	0.907341	0.709489	1.0272	up
chr1	14026693	14151574	+	188.568	173.467	185.766	182.6	177.668	185.567	166.023	176.419	142.979	144.373	150.261	145.871	186.403	174.232	166.084	175.573	0.870143	0.620305	1.03544	up	PRDM2	PRdomaincontaining2,withZNFdomain
chr1	14104760	14105625	-	61.8114	71.9975	58.8825	64.2305	70.698	58.0706	60.2245	62.9977	55.022	65.1175	52.3417	57.4938	63.0041	64.4228	65.7751	64.4007	0.950957	0.827673	1.01956	up
chr1	14219052	14507087	+	62.2388	85.0282	86.9007	78.0559	36.0237	35.0708	28.9364	33.3436	23.8923	47.0371	41.5015	37.477	57.7173	61.4462	55.7158	58.2931	0.00637398	6.15561e-05	2.32572	up	C1orf196	chromosome1openreadingframe196
chr1	14450728	14450830	-	17.3149	16.006	17.0387	16.7866	16.9269	16.2317	16.0058	16.3881	16.3415	16.0013	17.6778	16.6735	16.4479	16.1029	17.9814	16.8441	0.911756	0.72168	1.02402	up
chr1	14531974	14532868	+	86.5018	84.957	98.3032	89.9207	25.369	21.2204	27.6243	24.7379	23.0452	25.1714	23.9198	24.0455	24.3061	24.1958	24.5922	24.3647	0.000290829	5.3436e-07	3.64878	up
chr1	14548386	14549613	-	40.495	36.0302	35.5195	37.3482	31.458	38.3075	31.6139	33.7931	32.0129	35.5028	34.5172	34.011	36.6061	31.2397	37.6505	35.1654	0.631651	0.246108	1.10802	up
chr1	14609149	14630936	-	28.5136	23.3948	27.8611	26.5898	28.32	21.3407	21.8895	23.8501	20.131	21.4425	19.0851	20.2195	24.1351	20.6555	21.5919	22.1275	0.667859	0.28623	1.11998	up
chr1	14675450	14677518	-	42.9024	40.2748	50.2015	44.4596	46.8571	33.7663	37.4272	39.3502	36.8599	41.4234	45.5621	41.2818	40.2062	36.6941	38.6276	38.5093	0.637226	0.252306	1.1357	up
chr1	14717205	14746458	-	19.1924	24.1624	22.854	22.0696	25.4971	21.2568	26.1405	24.2981	29.9024	20.95	23.9125	24.9216	23.8295	20.336	23.9179	22.6945	0.692785	0.319326	1.1016	down
chr1	14923167	14924613	-	40.0422	37.2869	45.3391	40.8894	34.1592	37.6395	59.467	43.7552	36.2738	38.6562	44.84	39.9233	35.7977	32.7437	32.1644	33.5686	0.935671	0.782351	1.04142	down
chr1	14925200	15444544	+	96.027	135.945	123.721	118.564	110.691	103.723	83.5801	99.3311	110.295	124.481	130.778	121.851	137.423	123.946	112.934	124.768	0.551248	0.16427	1.18952	up	KAZN	kazrin,periplakininteractingprotein
chr1	15438311	15478960	-	37.9221	29.6419	29.9733	32.5124	34.6205	35.3936	35.2812	35.0984	41.4216	38.9944	46.6216	42.3458	35.5364	34.6331	38.452	36.2072	0.714198	0.3498	1.08665	down	C1orf126	chromosome1openreadingframe126
chr1	15479028	15546974	+	32.7439	41.1944	41.2679	38.402	36.9919	35.6105	31.5905	34.731	40.5211	35.8195	29.4182	35.2529	43.4696	37.8794	30.647	37.332	0.682148	0.305605	1.10183	up	TMEM51	transmembraneprotein51
chr1	15490840	15497813	-	38.2092	43.9662	33.6563	38.6106	37.3987	34.2386	35.7609	35.7994	43.0452	60.5227	43.5827	49.0502	61.1656	47.0612	54.968	54.3983	0.765775	0.427017	1.07281	up	C1orf195	chromosome1openreadingframe195
chr1	15573768	15726858	+	79.6828	90.069	85.3575	85.0364	34.6388	30.7302	79.5312	48.3001	90.8291	87.8965	89.4905	89.4054	60.4172	29.3727	33.3977	41.0625	0.219038	0.0184059	1.93422	up	FHAD1	forkhead-associated(FHA)phosphopeptidebindingdomain1
chr1	15653176	15670372	-	54.1494	48.4415	19.6314	40.7408	31.1677	27.4487	19.0877	25.9014	35.8669	45.8731	41.7299	41.1566	38.1303	32.3424	38.6261	36.3663	0.565956	0.177755	1.46643	up
chr1	15660662	15661960	-	28.8757	24.5172	27.776	27.0563	19.8126	28.49	30.7555	26.3527	28.0767	26.8588	35.9453	30.2936	30.0147	26.2506	32.701	29.6554	0.917399	0.737044	1.04241	up
chr1	15729475	15735929	-	28.3289	25.0773	23.0766	25.4942	25.1382	27.0275	25.5297	25.8985	20.6937	29.881	27.0807	25.8852	23.4477	23.2212	32.8695	26.5128	0.944425	0.810295	1.01899	down
chr1	15736391	15757210	+	213.893	197.04	216.032	208.988	179.932	156.653	167.333	167.973	294.148	254.574	218.881	255.868	179.969	146.079	158.392	161.48	0.194824	0.0144844	1.24512	up	EFHD2	EF-handdomainfamily,memberD2
chr1	15764935	15775737	+	57.4633	49.5616	46.8801	51.3017	50.4116	53.8607	48.2157	50.8293	22.2867	37.37	53.8252	37.8273	72.3454	33.4573	45.4791	50.4273	0.985199	0.935211	1.00657	up	CTRC	chymotrypsinC(caldecrin)
chr1	15783223	15798934	+	66.9856	55.0944	48.77	56.95	63.3427	58.4649	69.8682	63.8919	48.4425	63.4537	75.604	62.5001	48.6204	58.4448	54.5471	53.8708	0.632855	0.247206	1.12861	down	CELA2A|CELA2B	chymotrypsin-likeelastasefamily,member2A|chymotrypsin-likeelastasefamily,member2B
chr1	15802596	15817895	+	16.0005	16.3803	16.0043	16.1283	16.0029	24.8463	22.5979	21.149	16.0032	18.7232	16.0006	16.909	16.0004	20.9215	16.0011	17.641	0.358494	0.0553698	1.28908	down	CELA2B	chymotrypsin-likeelastasefamily,member2B
chr1	15817327	15853029	-	56.9724	50.9064	66.6648	58.1812	55.6098	45.4231	48.4928	49.8419	71.7848	77.6518	52.8355	67.424	74.5096	77.42	74.8484	75.5927	0.521515	0.139987	1.16433	up	CASP9	caspase9,apoptosis-relatedcysteinepeptidase
chr1	15853308	15918874	+	105.579	110.447	112.948	109.658	115.081	106.713	98.2461	106.68	146.64	151.673	149.618	149.31	142.212	174.001	147.65	154.621	0.900089	0.689056	1.02965	up	DNAJC16	DnaJ(Hsp40)homolog,subfamilyC,member16
chr1	15868660	15868799	+	43.0389	44.8934	41.6978	43.21	56.1372	96.051	28.9251	60.3711	81.6544	71.0365	64.6288	72.4399	39.623	68.6506	53.9237	54.0657	0.758046	0.413237	1.2463	down
chr1	15898194	15911605	-	35.5118	34.8133	40.2035	36.8429	41.7925	42.262	47.0523	43.7022	47.6998	53.4954	51.2747	50.8233	40.2817	39.7557	52.9034	44.3136	0.341916	0.0492548	1.1869	down	AGMAT	agmatineureohydrolase(agmatinase)
chr1	15912631	15930121	-	34.1082	31.4069	33.8687	33.1279	35.6071	32.5343	31.4859	33.2091	35.168	36.3221	41.6069	37.699	38.4956	34.8438	34.0074	35.7823	0.995913	0.980065	1.00178	down
chr1	15943953	15995539	+	120.422	125.084	127.147	124.218	161.124	127.101	132.716	140.314	169.13	179.134	184.676	177.646	195.25	166.272	154.232	171.918	0.576451	0.187109	1.12376	down	DDI2|RSC1A1	DNA-damageinducible1homolog2(S.cerevisiae)|regulatorysolutecarrierprotein,family1,member1
chr1	16010827	16061264	+	374.198	392.48	380.733	382.47	392.996	382.191	382.545	385.911	373.268	364.272	351.091	362.877	411.69	441.074	400.979	417.914	0.970457	0.887306	1.00911	down	PLEKHM2	pleckstrinhomologydomaincontaining,familyM(withRUNdomain)member2
chr1	16049214	16063391	-	126.79	115.854	107.476	116.707	90.7782	93.8556	114.6	99.7447	86.5176	100.571	94.3293	93.8059	87.9501	87.3329	97.3952	90.8927	0.461874	0.102787	1.17371	up
chr1	16062809	16067891	+	103.553	100.641	96.9832	100.392	86.486	93.9051	93.6291	91.3401	79.6637	87.2437	80.1906	82.366	103.331	83.3855	79.3891	88.702	0.573528	0.184155	1.0995	up	SLC25A34	solutecarrierfamily25,member34
chr1	16066546	16076391	-	179.694	170.864	178.296	176.285	183.891	176.286	280.173	213.45	136.198	173.235	162.124	157.186	181.005	139.239	138.049	152.764	0.594983	0.204769	1.18384	down	SLC25A34	solutecarrierfamily25,member34
chr1	16068917	16074477	+	52.1417	33.7862	41.3425	42.4234	24.4181	24.6719	30.7336	26.6078	33.7056	34.7845	34.7488	34.4129	34.6921	41.719	39.7776	38.7296	0.1145	0.00545189	1.57857	up	TMEM82	transmembraneprotein82
chr1	16083102	16113089	+	96.435	84.3036	81.5588	87.4325	83.4748	111.696	98.6308	97.9338	86.423	72.4426	84.6291	81.1649	76.0896	70.3526	71.7628	72.735	0.658962	0.274869	1.1152	down	FBLIM1	filaminbindingLIMprotein1
chr1	16123397	16126839	-	31.0338	31.7873	34.0159	32.279	34.7416	29.5112	31.6808	31.9779	30.7457	32.3518	30.1077	31.0684	39.001	38.8078	28.4682	35.4257	0.969687	0.884275	1.01091	up
chr1	16133657	16134194	-	217.416	170.348	209.59	199.118	200.529	205.191	210.871	205.531	155.954	150.884	152.186	153.008	149.023	153.273	147.018	149.771	0.889462	0.663115	1.03781	down	UQCRHL	ubiquinol-cytochromecreductasehingeprotein-like
chr1	16160560	16174642	-	33.01	38.4643	29.2881	33.5875	28.9292	40.8853	35.6395	35.1513	32.6741	35.8823	36.4247	34.9937	37.3517	29.2512	39.5534	35.3855	0.908121	0.71267	1.04267	down	FLJ37453	uncharacterizedLOC729614
chr1	16174359	16266955	+	266.905	273.211	251.795	263.97	264.199	270.62	251.703	262.174	228.669	209.553	238.183	225.468	230.046	213.364	219.458	220.956	0.980984	0.92057	1.00672	up	SPEN	spenhomolog,transcriptionalregulator(Drosophila)
chr1	16237392	16237492	+	49.8245	42.974	44.334	45.7108	42.6245	37.0446	53.1687	44.2793	30.276	36.5487	23.8697	30.2315	29.9144	30.6137	25.3907	28.6396	0.902949	0.697766	1.04179	up
chr1	16268364	16302627	-	91.4236	130.242	104.897	108.854	137.342	123.512	129.646	130.167	155.304	123.164	128.605	135.691	142.562	132.995	138.869	138.142	0.439154	0.0902785	1.20754	down	ZBTB17	zincfingerandBTBdomaincontaining17
chr1	16330731	16335302	+	28.6564	23.8424	26.2705	26.2565	32.9621	35.5795	26.8288	31.7901	37.8385	42.6284	47.5156	42.6608	33.1787	38.9821	39.098	37.0863	0.419311	0.0806789	1.20575	down	C1orf64	chromosome1openreadingframe64
chr1	16332655	16333166	-	45.1931	40.1549	41.5942	42.3141	33.8939	44.4052	41.4422	39.9138	34.6759	33.6756	35.6471	34.6662	40.6743	30.6153	38.6552	36.6483	0.801835	0.488137	1.06565	up
chr1	16340523	16346089	-	119.981	104.431	105.283	109.898	67.4067	83.374	97.077	82.6192	112.185	114.661	109.043	111.963	134.882	107.498	109.834	117.405	0.231117	0.0205902	1.3422	up	HSPB7	heatshock27kDaproteinfamily,member7(cardiovascular)
chr1	16345330	16360545	+	29.6094	79.4656	49.5307	52.8686	76.0844	93.9798	76.4127	82.159	79.2599	81.8646	74.1595	78.428	31.5076	63.149	83.3606	59.339	0.331798	0.0458862	1.67367	down	CLCNKA	chloridechannel,voltage-sensitiveKa
chr1	16370247	16383803	+	28.6503	31.8755	24.6833	28.403	37.1464	31.7655	28.3002	32.404	24.297	29.547	29.1971	27.6803	26.7819	37.5007	29.8629	31.3818	0.606317	0.219192	1.13996	down	CLCNKB	chloridechannel,voltage-sensitiveKb
chr1	16384264	16400127	-	36.8642	32.4932	36.7558	35.3711	38.4386	37.4645	34.6184	36.8405	33.3477	34.4601	43.3824	37.0634	22.1179	42.1362	37.3737	33.876	0.848916	0.577199	1.04229	down	FAM131C	familywithsequencesimilarity131,memberC
chr1	16450832	16482582	-	64.8309	79.4002	85.4919	76.5744	83.1814	85.4256	89.1319	85.9129	96.7003	71.35	73.1535	80.4013	65.0808	47.1925	67.547	59.9401	0.585815	0.195629	1.12903	down	EPHA2	EPHreceptorA2
chr1	16481706	16483824	+	42.5671	45.2832	39.2718	42.374	45.0974	48.0952	41.6734	44.9553	36.5909	46.6927	38.4525	40.5787	34.7977	43.4737	47.5713	41.9476	0.777519	0.445882	1.0609	down	LOC100506484
chr1	16485761	16488378	+	26.0879	28.4239	32.152	28.8879	18.3779	27.3551	27.9207	24.5512	22.2699	31.9029	26.949	27.0406	30.2657	32.904	28.7664	30.6454	0.576501	0.187228	1.19313	up
chr1	16510023	16510657	+	39.7547	40.0517	39.5444	39.7836	42.7826	41.2132	36.5101	40.1686	33.7453	36.3981	36.6206	35.588	34.498	40.5071	40.1744	38.3932	0.980395	0.918326	1.00741	down
chr1	16524349	16524852	+	38.3429	27.194	35.9507	33.8292	31.9452	26.3402	26.0617	28.1157	36.0134	30.0726	36.4622	34.1827	37.0268	30.8352	33.9781	33.9467	0.51597	0.13543	1.19567	up	ARHGEF19-AS1	ARHGEF19antisenseRNA1(non-proteincoding)
chr1	16524349	16539140	-	116.992	108.297	126.13	117.14	138.041	146.768	97.663	127.491	155.545	129.408	116.274	133.743	127.761	135.145	112.802	125.236	0.834838	0.547285	1.07381	down	ARHGEF19	Rhoguaninenucleotideexchangefactor(GEF)19
chr1	16542404	16543823	-	44.3609	60.2025	51.8122	52.1252	58.5276	45.5833	47.7494	50.6201	44.3824	44.0537	52.6514	47.0292	42.3437	36.3728	42.523	40.4132	0.940101	0.795986	1.02795	up	ANO7L1	anoctamin7-like1
chr1	16555170	16563659	-	49.1825	57.8507	58.2167	55.0833	50.4589	52.5579	57.5587	53.5252	40.7313	45.425	58.903	48.3531	43.7948	54.6458	50.919	49.7865	0.916439	0.734545	1.02761	up	RSG1	REM2andRAB-likesmallGTPase1
chr1	16573334	16678949	-	99.0986	97.0008	109.005	101.701	120.194	100.871	106.743	109.269	97.6816	100.428	90.802	96.3038	101.612	114.572	108.127	108.103	0.735557	0.378873	1.07292	down	FBXO42	F-boxprotein42
chr1	16679040	16724640	+	175.354	248.775	225.941	216.69	275.473	255.758	236.876	256.036	356.064	316.917	333.461	335.481	313.662	301.091	323.346	312.7	0.491289	0.120497	1.19189	down	C1orf144	chromosome1openreadingframe144
chr1	16713612	16763919	-	43.5364	42.9929	43.5724	43.3672	47.5744	38.0459	56.5335	47.3846	56.6625	65.047	44.0503	55.2533	49.1899	40.9993	46.2376	45.4756	0.7966	0.479202	1.07855	down	SPATA21	spermatogenesisassociated21
chr1	16767167	16786585	+	153.577	168.911	159.853	160.78	182.143	172.551	169.301	174.665	245.164	235.599	243.976	241.579	235.375	218.654	246.265	233.431	0.628313	0.24241	1.08666	down	NECAP2	NECAPendocytosisassociated2
chr1	16787443	16794976	+	40.6772	48.5114	45.5498	44.9128	51.649	50.9876	44.7953	49.144	29.3774	30.3976	35.7318	31.8356	38.2767	29.4899	37.2915	35.0194	0.662709	0.279444	1.09486	down
chr1	16793931	16819196	-	45.1929	62.1261	56.3362	54.5518	51.6432	47.6341	50.0435	49.7736	38.6117	52.8182	34.8213	42.0837	41.3043	39.8806	52.6651	44.6167	0.743103	0.390758	1.08714	up	CROCCP3	ciliaryrootletcoiled-coil,rootletinpseudogene3
chr1	16847189	16848303	+	71.8979	50.6819	52.718	58.4326	48.6862	77.7777	48.956	58.4733	56.5245	61.3027	62.4165	60.0812	56.8038	58.8446	53.0096	56.2194	0.985872	0.93838	1.01194	up
chr1	16859035	16862144	-	20.158	20.1316	25.7884	22.026	17.9183	19.0004	24.0829	20.3339	27.3169	22.1614	26.4883	25.3222	23.3697	19.7574	28.3355	23.8209	0.789466	0.465896	1.08474	up
chr1	16859035	16862511	-	111.557	118.416	100.365	110.113	81.0743	81.5956	108.039	90.2361	96.9353	98.9034	134.005	109.948	87.1855	83.5601	102.165	90.9702	0.391832	0.0671088	1.22872	up	LOC100132147|LOC440570	uncharacterizedLOC100132147|uncharacterizedLOC440570
chr1	16862255	16864669	+	124.826	48.4558	54.1248	75.8023	43.4479	60.9808	46.0248	50.1512	40.7157	31.2328	34.2849	35.4111	40.9941	50.1191	35.1641	42.0924	0.587449	0.196598	1.38984	up	LOC100133616
chr1	16875409	16875482	+	18.5667	20.4036	21.0423	20.0042	22.5508	20.4094	28.3997	23.7866	21.7298	23.5366	20.839	22.0351	19.4242	21.3661	25.0642	21.9515	0.500756	0.125698	1.17921	down	MIR3675	microRNA3675
chr1	16888818	16940083	-	174.098	234.323	184.179	197.533	212.867	202.659	232.493	216.006	252.169	325.434	265.479	281.027	312.783	370.676	332.192	338.55	0.703916	0.333155	1.10106	down	NBPF1	neuroblastomabreakpointfamily,member1
chr1	16944751	16971178	-	53.8538	48.9551	55.232	52.6803	51.8289	17.4933	60.0333	43.1185	37.0679	43.2895	33.8025	38.0533	58.4678	46.3463	49.1279	51.314	0.665259	0.282868	1.38822	up	CROCCP2	ciliaryrootletcoiled-coil,rootletinpseudogene2
chr1	16946910	16951432	+	49.5388	45.6341	34.6529	43.2753	35.5637	24.8902	43.2273	34.5604	34.4494	29.193	31.3189	31.6538	34.7329	25.3538	26.9713	29.0193	0.538116	0.153306	1.26978	up
chr1	16972069	16977383	+	62.4929	61.8587	59.0332	61.1283	57.5855	61.0004	96.5168	71.7009	64.4212	53.1054	55.7875	57.7713	60.1015	70.3232	66.5289	65.6512	0.712556	0.346627	1.14106	down	MST1P2	macrophagestimulating1(hepatocytegrowthfactor-like)pseudogene2
chr1	16973894	16975897	-	55.4237	45.8473	38.7142	46.6617	37.43	50.6926	54.4487	47.5238	35.7134	45.9346	40.8715	40.8398	50.389	38.3741	43.6935	44.1522	0.97452	0.899994	1.01646	down
chr1	16999498	17000007	+	23.4577	16.0049	18.3781	19.2802	20.7513	23.9691	18.7869	21.1691	18.5829	21.6294	16.1204	18.7776	16.0047	16.0026	21.6137	17.8737	0.745457	0.393779	1.10638	down	LOC729587|LOC100133301|LOC729574	UPF0627proteinENSP00000341061/ENSP00000339743-like|UPF0627proteinENSP00000364708
chr1	17007750	17007823	+	18.5664	20.4026	21.0441	20.0043	22.5465	20.4161	28.3618	23.7748	21.7284	23.478	20.845	22.0172	19.4547	21.4105	25.0526	21.9726	0.500716	0.125659	1.17873	down	MIR3675	microRNA3675
chr1	17017713	17046652	-	19.364	26.6448	20.3803	22.1297	32.3702	43.0435	26.7441	34.0526	22.5436	25.9683	16.0028	21.5049	24.5424	31.7118	28.888	28.3808	0.195995	0.0146235	1.52459	down	ESPNP	espinpseudogene
chr1	17081401	17096732	-	46.53	68.0437	59.8225	58.1321	64.4865	56.716	46.5396	55.914	64.1699	60.8462	64.2692	63.0951	64.9855	51.1375	51.7384	55.9538	0.933204	0.775627	1.03625	up	MST1P9	macrophagestimulating1(hepatocytegrowthfactor-like)pseudogene9
chr1	17177698	17179624	-	68.9042	54.2057	56.7565	59.9554	67.1774	72.8833	45.7639	61.9416	52.056	41.8265	67.3272	53.7366	84.9347	60.7824	67.3196	71.0123	0.971904	0.890464	1.01865	down
chr1	17181902	17185779	+	37.0187	42.4671	48.504	42.6633	37.0234	47.3623	36.334	40.2399	43.9411	53.6316	49.8026	49.1251	35.1344	35.4506	40.5144	37.0331	0.8477	0.574842	1.06172	up
chr1	17185444	17185516	-	18.199	19.7678	20.1766	19.3811	21.9111	19.1973	20.687	20.5984	19.8495	20.4825	19.6718	20.0013	18.3779	20.8424	23.8326	21.0176	0.759128	0.415356	1.0623	down	MIR3675	microRNA3675
chr1	17196254	17198668	-	24.1557	25.9532	27.8101	25.973	35.0782	24.6636	31.1297	30.2905	42.1574	32.8346	34.9333	36.6418	29.3235	43.5736	50.811	41.236	0.573925	0.1849	1.15599	down
chr1	17197440	17200587	+	22.8917	24.8821	24.7054	24.1598	18.6238	27.4502	21.0482	22.3741	16.0207	24.9356	31.6511	24.2025	24.2407	23.1552	24.0272	23.8077	0.757769	0.412802	1.09356	up	LOC440570
chr1	17215033	17216161	-	108.297	76.9905	73.9574	86.415	81.6045	85.1305	108.167	91.634	53.0058	70.4792	61.2512	61.5787	62.4263	86.2517	102.225	83.6345	0.864061	0.605585	1.06812	down	LOC100506687
chr1	17222232	17299474	+	109.036	103.405	100.93	104.457	58.4072	63.8365	112.632	78.2919	68.5508	72.3433	75.647	72.1803	131.181	92.3726	85.7371	103.097	0.401217	0.0710609	1.39416	up	CROCC	ciliaryrootletcoiled-coil,rootletin
chr1	17300997	17308081	-	555.739	563.055	594.66	571.151	516.743	547.895	546.826	537.155	303.546	350.53	327.378	327.151	502.739	547.68	480.836	510.418	0.726921	0.366885	1.06322	up	MFAP2	microfibrillar-associatedprotein2
chr1	17305421	17331586	+	177.172	154.412	174.216	168.6	201.358	147.924	82.087	143.79	201.576	192.746	210.122	201.481	135.014	140.301	153.678	142.997	0.675048	0.297334	1.24919	up
chr1	17312453	17338423	-	98.9828	86.7966	94.0741	93.2845	99.5267	97.2657	85.8278	94.2067	101.773	90.6129	94.913	95.7663	86.8825	86.2488	85.331	86.1541	0.975823	0.904411	1.00925	down	ATP13A2	ATPasetype13A2
chr1	17345217	17380665	-	236.134	243.595	251.944	243.891	232.298	269.283	263.405	254.995	221.606	196.461	175.942	198.003	185.331	178	177.434	180.255	0.841059	0.560098	1.04372	down	SDHB	succinatedehydrogenasecomplex,subunitB,ironsulfur(Ip)
chr1	17393256	17445948	-	57.6783	57.9062	51.0196	55.5347	44.5069	58.6335	47.2544	50.1316	57.2804	42.8273	43.173	47.7602	55.4666	45.5253	55.4794	52.1571	0.651504	0.266374	1.11383	up	PADI2	peptidylargininedeiminase,typeII
chr1	17484692	17484779	+	16.001	16.002	16.0016	16.0015	16.002	19.733	16.0023	17.2457	20.2522	19.3429	18.5378	19.3776	17.6138	16.0008	16.0015	16.5387	0.749395	0.399893	1.0724	down
chr1	17516278	17524112	+	40.3895	46.5463	46.9147	44.6168	25.2975	38.386	49.5844	37.756	35.4533	34.9943	36.1637	35.5371	45.0292	37.7666	32.4743	38.4234	0.620443	0.23295	1.22355	up	LOC400743
chr1	17516278	17524112	+	34.6956	39.8824	36.8823	37.1534	34.1225	27.5914	49.4107	37.0415	30.5422	35.5459	29.4611	31.8498	38.9265	37.109	28.0241	34.6865	0.951575	0.829336	1.03137	up	LOC400743
chr1	17531621	17572501	+	33.0519	26.6461	26.9848	28.8943	30.8229	19.4908	28.2055	26.1731	23.8677	31.0215	26.3421	27.0771	34.8845	27.5973	29.4325	30.6381	0.750012	0.40114	1.11936	up	PADI1	peptidylargininedeiminase,typeI
chr1	17575593	17610728	+	59.0043	49.1162	48.0017	52.0407	45.8838	47.845	50.9796	48.2361	43.0653	47.7541	36.7226	42.514	44.639	44.9322	50.827	46.7994	0.742052	0.389218	1.0752	up	PADI3	peptidylargininedeiminase,typeIII
chr1	17604384	17604470	+	70.5938	61.6319	65.0815	65.769	59.7875	51.254	50.8567	53.9661	46.9803	48.7154	40.8574	45.5177	65.404	56.5941	50.5805	57.5262	0.284215	0.0323196	1.22025	up	MIR3972	microRNA3972
chr1	17634690	17690499	+	40.3887	50.7354	44.264	45.1294	41.5764	37.3855	53.9073	44.2898	49.0106	48.9716	45.1742	47.7188	37.5684	43.5317	45.1185	42.0728	0.946299	0.814884	1.02677	up	PADI4	peptidylargininedeiminase,typeIV
chr1	17698691	17728195	+	26.7808	29.4443	27.2864	27.8372	28.0154	29.651	32.8328	30.1664	26.9905	24.1583	26.6651	25.9379	30.928	24.6282	32.7413	29.4325	0.68257	0.30607	1.08224	down	PADI6	peptidylargininedeiminase,typeVI
chr1	17733251	17766250	-	419.541	425.591	383.323	409.485	529.634	485.853	570.311	528.599	601.538	567.591	506.202	558.443	496.559	506.444	492.308	498.437	0.147316	0.00845694	1.2895	down	RCC2	regulatorofchromosomecondensation2
chr1	17733256	17733878	+	70.7403	81.9294	71.4386	74.7028	87.6823	85.5314	83.9836	85.7324	58.2058	82.9701	83.5033	74.8931	63.5759	69.9292	59.9558	64.487	0.421341	0.0816737	1.15009	down
chr1	17776259	17776359	+	52.5695	50.4731	49.6343	50.8923	47.6555	50.5982	54.4705	50.908	50.7965	73.3275	52.4858	58.8699	38.6108	43.1122	44.7628	42.1619	0.998127	0.989794	1.0009	up
chr1	17866330	18024370	+	63.5882	62.4193	70.0847	65.364	53.5216	46.4096	54.2405	51.3906	43.8553	45.7083	43.8852	44.4829	53.8289	57.0849	53.8763	54.93	0.180407	0.0123598	1.27336	up	ARHGEF10L	Rhoguaninenucleotideexchangefactor(GEF)10-like
chr1	18044182	18076473	+	38.4857	27.7493	24.7683	30.3344	22.116	31.7264	39.6712	31.1712	29.2336	22.2896	26.5396	26.0209	28.8727	20.2483	24.7872	24.636	0.980984	0.920495	1.01715	down
chr1	18081808	18153558	+	58.032	69.0278	65.7802	64.28	52.2633	58.8542	57.8347	56.3174	69.0451	59.3345	52.2585	60.2127	65.1255	51.0374	62.0548	59.4059	0.495861	0.122874	1.13992	up	ACTL8	actin-like8
chr1	18328349	18335092	-	747.847	744.52	761.546	751.305	295.832	346.402	471.292	371.175	261.407	276.547	292.293	276.749	424.153	347.519	340.051	370.575	0.0157302	0.000245585	2.06296	up
chr1	18335986	18337010	-	52.2336	43.7096	40.9623	45.6352	36.0681	31.9551	54.7268	40.9167	34.6284	33.5065	27.084	31.7396	48.4443	39.0649	37.1745	41.5612	0.735557	0.378849	1.14029	up
chr1	18434240	18704977	+	26.4521	34.9756	43.2938	34.9072	38.804	53.9565	44.2202	45.6602	42.1854	48.7734	38.3635	43.1075	40.0679	41.5798	29.8054	37.1511	0.41052	0.0756576	1.3222	down	IGSF21	immunoglobinsuperfamily,member21
chr1	18493423	18505840	-	69.1031	57.1635	38.3085	54.8584	43.6715	58.848	63.7051	55.4082	39.7273	48.9074	45.7064	44.7803	52.8019	46.1666	55.7653	51.5779	0.966844	0.874119	1.02659	down
chr1	18712323	18715008	+	81.6557	74.0615	60.4251	72.0474	58.0987	68.1545	78.9476	68.4003	63.887	70.2935	61.9509	65.3771	84.2503	72.4891	67.0773	74.6055	0.880454	0.642936	1.05341	up
chr1	18807424	18812534	+	60.0875	47.43	53.0376	53.5183	43.3523	40.748	42.7755	42.2919	45.929	52.7845	41.8594	46.8576	36.4081	39.085	39.1438	38.2123	0.225082	0.0194263	1.26	up	KLHDC7A	kelchdomaincontaining7A
chr1	18957500	19075360	+	47.3098	47.0837	49.3164	47.9033	52.317	56.4957	48.8322	52.5483	55.6128	43.5006	54.1134	51.0756	48.6379	50.9548	55.5046	51.6991	0.609531	0.221774	1.09526	down	PAX7	pairedbox7
chr1	19166093	19186193	-	32.333	33.0167	33.618	32.9892	27.022	28.0949	27.8962	27.671	27.4188	23.7355	24.3978	25.184	32.8739	25.8687	21.4947	26.7458	0.240048	0.0221389	1.19221	up	TAS1R2	tastereceptor,type1,member2
chr1	19197924	19229293	-	70.192	72.4792	71.6928	71.4547	61.631	61.4764	59.3925	60.8333	86.1436	81.8871	86.4984	84.843	76.9285	63.3889	65.4797	68.599	0.282403	0.0316577	1.17466	up	ALDH4A1|MIR4695	aldehydedehydrogenase4family,memberA1|microRNA4695
chr1	19211778	19211892	-	32.3895	28.8747	28.9327	30.0656	26.0433	21.6875	17.9837	21.9048	47.0353	43.4081	32.5243	40.9892	30.8871	39.3646	38.3765	36.2094	0.179806	0.012264	1.38625	up
chr1	19223565	19223642	-	65.0178	58.0345	72.2313	65.0946	97.5607	110.072	124.733	110.788	43.2783	40.8668	45.3608	43.1686	45.7123	39.17	35.1427	40.0083	0.022394	0.000409454	1.70018	down	MIR1290	microRNA1290
chr1	19230774	19283180	-	96.1862	95.7302	101.148	97.6882	115.346	110.44	134.767	120.184	81.6334	72.4547	77.7324	77.2735	98.7356	78.718	77.8918	85.1151	0.264419	0.0274615	1.22611	down	IFFO2	intermediatefilamentfamilyorphan2
chr1	19401000	19536770	-	441.144	534.405	502.628	492.726	561.566	493.032	503.217	519.272	330.484	308.194	303.543	314.074	374.062	355.852	341.924	357.279	0.813213	0.510802	1.05547	down	UBR4	ubiquitinproteinligaseE3componentn-recognin4
chr1	19536907	19567198	+	42.2345	53.9712	45.7694	47.325	48.8327	45.2265	44.8638	46.3077	94.9196	90.5037	67.6202	84.3478	81.5186	71.267	84.7495	79.1783	0.95469	0.839004	1.01735	up	LOC284513|LOC100653159|LOC100652915	uncharacterizedLOC284513|uncharacterizedLOC100653159|uncharacterizedLOC100652915
chr1	19542158	19578046	-	206.772	249.129	221.759	225.886	253.064	233.952	248.605	245.207	335.59	306.427	310.533	317.517	305.775	295.563	285.246	295.528	0.668718	0.28725	1.08815	down	EMC1	ERmembraneproteincomplexsubunit1
chr1	19578033	19586622	+	147.147	157.242	164.546	156.311	188.458	173.232	174.426	178.706	176.71	199.523	160.259	178.831	166.31	155.451	145.395	155.718	0.426221	0.0837277	1.14362	down	MRTO4	mRNAturnover4homolog(S.cerevisiae)
chr1	19592476	19600568	-	120.178	81.1729	92.9238	98.0915	77.9291	79.2751	90.681	82.6284	79.713	69.7372	69.7223	73.0575	84.3689	67.724	70.9747	74.3559	0.562564	0.174767	1.174	up	AKR7L	aldo-ketoreductasefamily7-like
chr1	19609052	19615744	-	63.5714	69.6186	68.0378	67.076	60.5539	87.6758	56.4044	68.2114	66.4283	57.0654	46.5238	56.6725	64.0277	49.2965	67.2082	60.1775	0.997611	0.987752	1.00185	up	AKR7A3	aldo-ketoreductasefamily7,memberA3(aflatoxinaldehydereductase)
chr1	19619741	19622230	-	53.882	66.1194	55.3561	58.4525	50.7438	58.7759	49.2245	52.9148	52.4267	44.2284	38.8846	45.1799	54.3653	51.8708	43.8343	50.0234	0.665596	0.283422	1.10338	up	LOC100506730
chr1	19629202	19638640	-	192.649	227.214	193.872	204.578	206.056	216.788	228.641	217.162	186.936	276.042	202.767	221.915	216.256	239.526	210.259	222.013	0.771584	0.43471	1.0637	down	AKR7A2	aldo-ketoreductasefamily7,memberA2(aflatoxinaldehydereductase)
chr1	19631570	19631676	-	193.617	151.836	237.111	194.188	177.56	208.462	148.759	178.26	195.322	209.448	175.909	193.56	160.943	167.484	231.219	186.549	0.841888	0.562656	1.08178	up
chr1	19638740	19655794	+	78.0576	73.7001	75.6587	75.8055	83.8205	70.863	78.1386	77.6074	115.862	104.762	85.877	102.167	123.647	104.461	104.657	110.922	0.931409	0.770747	1.02164	down	PQLC2	PQlooprepeatcontaining2
chr1	19658090	19660931	+	36.4422	35.9497	31.737	34.7096	33.1673	33.9359	43.2918	36.7983	31.4035	36.4535	45.1485	37.6685	27.4328	38.9889	49.121	38.5142	0.849939	0.579093	1.05431	down	PQLC2|LOC100131053	PQlooprepeatcontaining2|uncharacterizedLOC100131053
chr1	19665267	19812066	-	1126.86	1054.25	1078.58	1086.56	1215.74	1262.21	1321.62	1266.52	1152.03	1217.82	1211.63	1193.83	1286.74	1244.33	1268.68	1266.58	0.331867	0.0459776	1.16539	down	CAPZB	cappingprotein(actinfilament)muscleZ-line,beta
chr1	19677793	19680717	-	48.5829	50.2243	62.1381	53.6484	55.1449	54.0195	47.489	52.2178	55.1929	36.8847	29.6043	40.5606	34.8813	50.8445	29.976	38.5673	0.941499	0.80053	1.02338	up
chr1	19725370	19727708	-	42.456	41.38	35.2447	39.6936	53.2207	48.5657	46.1622	49.3162	41.4524	38.3912	41.4139	40.4192	34.7251	28.4004	41.0244	34.7166	0.25526	0.0251605	1.24439	down	LOC100130193
chr1	19837087	19837227	+	21.3336	23.9486	28.5559	24.6127	21.8799	30.6053	27.4967	26.6606	17.772	23.8415	16.684	19.4325	20.5797	18.2687	20.4416	19.7634	0.80944	0.504369	1.08067	down
chr1	19852670	19858268	+	17.7891	28.2243	21.7645	22.5926	21.7892	26.123	21.5007	23.1376	17.8383	28.5467	22.5884	22.9911	26.1996	27.1078	26.466	26.5911	0.928188	0.763901	1.03848	down
chr1	19858664	19858768	-	26.3301	38.938	45.6875	36.9852	41.9402	25.877	46.0596	37.9589	45.7379	21.147	36.0425	34.3091	49.2217	34.0357	32.2525	38.5033	0.977811	0.90862	1.02191	down
chr1	19918296	19923326	-	28.6928	25.6783	23.3712	25.9141	25.8408	22.7973	26.6329	25.0903	19.2564	24.0138	22.4419	21.9041	22.2044	21.0865	19.6436	20.9782	0.908438	0.713236	1.0315	up
chr1	19923471	19984949	+	211.846	223.479	209.102	214.809	213.874	247.359	234.819	232.018	199.989	134.997	140.705	158.564	211.272	218.728	205.25	211.75	0.684122	0.308054	1.07862	down	MINOS1|C1orf151-NBL1	mitochondrialinnermembraneorganizingsystem1|C1orf151-NBL1readthrough|neuroblastoma,suppressionoftumorigenicity1
chr1	19991780	20006055	+	30.5006	25.4429	27.1735	27.7057	25.6809	23.3156	29.5774	26.1913	33.1805	28.7312	31.4844	31.1321	31.4365	33.6201	27.5766	30.8777	0.819827	0.521917	1.05991	up	HTR6	5-hydroxytryptamine(serotonin)receptor6,Gprotein-coupled
chr1	20008706	20126438	-	92.6192	86.0333	81.1753	86.6093	62.7141	53.2435	75.5425	63.8334	97.7177	93.748	100.257	97.2408	80.4296	89.1228	86.3365	85.2963	0.183164	0.0128048	1.36875	up	TMCO4	transmembraneandcoiled-coildomains4
chr1	20140522	20141771	-	39.1926	43.8494	40.6335	41.2252	47.2797	37.3847	46.252	43.6388	37.8703	40.6817	43.5939	40.7153	40.7028	39.6637	37.9432	39.4366	0.836094	0.550395	1.05394	down	RNF186	ringfingerprotein186
chr1	20140860	20145995	+	31.2036	27.9203	31.9258	30.3499	26.6862	34.0828	26.7267	29.1652	28.7457	29.036	31.4794	29.7537	28.5336	34.152	33.3987	32.0281	0.873532	0.627595	1.04592	up
chr1	20208888	20239438	+	102.284	122.543	148.862	124.563	122.704	129.641	117.871	123.406	121.006	116.933	113.505	117.148	110.627	96.8095	116.326	107.921	0.997611	0.987399	1.00163	down	OTUD3	OTUdomaincontaining3
chr1	20246502	20250110	-	47.9894	49.1467	45.9518	47.696	45.8654	39.0964	47.2931	44.085	28.7802	44.7112	48.677	40.7228	54.3584	37.929	51.4569	47.9147	0.685124	0.309147	1.08519	up	PLA2G2E	phospholipaseA2,groupIIE
chr1	20301924	20306932	-	37.5375	33.3625	40.4305	37.1101	41.4671	35.0481	43.3629	39.9594	33.1633	33.1361	43.6786	36.6594	38.7537	43.5042	50.1233	44.1271	0.762922	0.421731	1.07568	down	PLA2G2A	phospholipaseA2,groupIIA(platelets,synovialfluid)
chr1	20354672	20418394	+	36.5975	48.696	40.1464	41.8133	43.1847	45.666	41.4336	43.4281	54.1973	50.7383	55.3738	53.4365	47.0722	37.4439	44.5646	43.0269	0.873444	0.627375	1.04527	down	PLA2G5	phospholipaseA2,groupV
chr1	20438393	20446050	-	49.0149	54.7445	55.7285	53.1626	68.0576	56.6374	53.8894	59.5281	45.3693	57.2671	46.8313	49.8226	38.7655	55.9211	57.442	50.7095	0.616571	0.229272	1.11578	down	PLA2G2D	phospholipaseA2,groupIID
chr1	20465819	20476879	+	41.2606	40.1651	36.8436	39.4231	38.6649	49.0372	34.6815	40.7945	33.9866	38.4279	36.4646	36.293	38.6185	36.595	38.8047	38.0061	0.943902	0.807234	1.02502	down	PLA2G2F	phospholipaseA2,groupIIF
chr1	20480831	20487061	+	113.684	104.974	133.452	117.37	116.864	103.781	75.3268	98.6573	102.115	131.701	116.013	116.61	116.338	101.631	102.412	106.794	0.55593	0.168626	1.20352	up
chr1	20487746	20503917	-	49.1505	56.2024	56.5425	53.9651	58.8295	52.8087	38.628	50.0887	58.6983	68.7245	57.6246	61.6825	45.4952	45.8216	51.1317	47.4828	0.786131	0.460467	1.09182	up	PLA2G2C	phospholipaseA2,groupIIC
chr1	20510735	20512979	-	27.9964	25.2157	28.0478	27.0866	24.5732	27.8082	30.1342	27.5052	19.2922	22.3553	19.9129	20.5201	27.8664	23.7248	29.5747	27.0553	0.965632	0.871429	1.01315	down
chr1	20512578	20522541	+	59.5277	65.9011	59.6533	61.6941	73.8408	71.921	78.2172	74.6597	66.6931	83.6179	83.6636	77.9915	64.1945	79.6431	79.4586	74.4321	0.242466	0.0225738	1.21079	down	UBXN10	UBXdomainprotein10
chr1	20525484	20529294	+	21.3514	28.6912	26.5072	25.5166	30.5207	26.1791	22.8051	26.5016	24.5035	30.8437	28.9108	28.086	26.3095	27.1372	27.5133	26.9867	0.913354	0.726644	1.03916	down
chr1	20569588	20571148	+	22.027	21.7776	29.085	24.2966	23.5684	27.2784	27.258	26.0349	28.9379	24.7207	27.5317	27.0634	31.7945	21.0853	19.5932	24.1577	0.784164	0.456766	1.07895	down
chr1	20617412	20681387	+	33.2817	32.2349	37.3752	34.2973	25.7389	28.813	30.5829	28.3783	25.3122	31.5995	27.6681	28.1933	34.4169	30.1417	30.4767	31.6784	0.314172	0.0404247	1.20917	up	VWA5B1	vonWillebrandfactorAdomaincontaining5B1
chr1	20620704	20649680	-	26.2866	27.8502	26.0603	26.7324	30.1304	36.2456	32.837	33.071	31.65	31.3071	26.8	29.919	34.6678	20.3046	28.9664	27.9796	0.233473	0.0210349	1.23413	down
chr1	20686294	20757727	-	36.9492	54.3647	45.5415	45.6184	47.4377	43.6456	59.6864	50.2566	26.1942	34.972	38.0377	33.0679	48.6917	38.468	41.2366	42.7988	0.767361	0.428824	1.10545	down	LOC339505
chr1	20738797	20739746	-	29.7387	29.7812	28.1659	29.2286	16.5577	19.5467	22.0036	19.3693	25.3496	18.1018	24.7531	22.7348	24.9303	19.7921	21.3907	22.0377	0.0470579	0.00126426	1.5187	up
chr1	20808884	20812728	-	916.13	1139.04	1046.49	1033.89	711.846	610.676	686.954	669.825	815.218	898.585	969.16	894.321	1350.1	1584.8	1413.48	1449.46	0.0357474	0.00082502	1.54064	up	CAMK2N1	calcium/calmodulin-dependentproteinkinaseIIinhibitor1
chr1	20825941	20834674	-	82.3792	80.6867	82.8691	81.9783	76.0143	66.9702	68.0139	70.3328	130.665	125.694	120.733	125.697	135.674	159.506	136.566	143.915	0.347488	0.0510926	1.16738	up	MUL1	mitochondrialE3ubiquitinproteinligase1
chr1	20878932	20881513	+	210.117	155.436	100.897	155.483	200.302	167.84	195.881	188.008	176.89	177.543	174.364	176.266	169.805	144.988	134.036	149.61	0.597021	0.207348	1.25959	down	FAM43B	familywithsequencesimilarity43,memberB
chr1	20915441	20945401	+	112.186	123.303	130.721	122.07	104.258	137.196	123.108	121.521	169.352	150.491	141.963	153.936	127.175	102.63	115.226	115.01	0.981609	0.923393	1.00888	up	CDA	cytidinedeaminase
chr1	20959948	20978004	+	225.915	256.737	254.16	245.604	216.903	227.527	236.918	227.116	237.302	219.49	231.856	229.549	223.325	201.656	173.986	199.656	0.678419	0.301441	1.08031	up	PINK1	PTENinducedputativekinase1
chr1	20969150	20988037	-	804.705	903.041	898.214	868.653	884.81	802.436	828.009	838.418	817.673	767.458	825.217	803.449	973.032	1012.22	943.625	976.291	0.874612	0.629684	1.03548	up	DDOST|PINK1-AS	dolichyl-diphosphooligosaccharide--proteinglycosyltransferase|PINK1antisenseRNA(non-proteincoding)
chr1	20990507	21044510	-	49.6963	62.0859	76.1465	62.6429	58.561	48.6689	62.7335	56.6544	62.8831	53.582	56.9638	57.8096	76.2791	66.6853	64.0662	69.0102	0.791222	0.468705	1.09531	up	KIF17	kinesinfamilymember17
chr1	21046225	21059330	-	65.6571	70.9583	57.8923	64.8359	46.4172	64.2699	63.4552	58.0474	58.5048	60.7766	57.506	58.9292	68.1784	63.0865	69.6192	66.9614	0.67535	0.297989	1.12525	up	SH2D5	SH2domaincontaining5
chr1	21059373	21060445	+	55.7118	44.3958	55.1378	51.7485	50.1654	57.9104	53.7115	53.9291	33.583	33.2397	52.6474	39.8234	42.903	52.6353	48.0022	47.8468	0.867987	0.614801	1.04592	down
chr1	21069154	21113816	-	733.782	902.956	850.149	828.962	886.367	870.867	875.156	877.463	984.267	927.994	954.115	955.459	944.749	938.358	976.04	953.049	0.776671	0.443352	1.06245	down	HP1BP3	heterochromatinprotein1,bindingprotein3
chr1	21069480	21070455	+	184.009	163.302	164.625	170.645	123.878	155.403	144.726	141.336	105.026	125.382	124.025	118.145	97.5535	106.173	93.0951	98.9405	0.338928	0.048262	1.2109	up
chr1	21132785	21503381	-	462.799	474.229	473.93	470.319	479.664	451.272	525.118	485.351	377.794	351.557	369.086	366.146	410.748	382.62	393.623	395.664	0.895382	0.678075	1.03002	down	EIF4G3	eukaryotictranslationinitiationfactor4gamma,3
chr1	21167734	21167795	+	16.3081	16.002	16.0024	16.1041	19.7699	17.1016	20.3475	19.073	16.0004	16.0006	16.0007	16.0006	16.092	16.0111	16.0025	16.0352	0.343808	0.0500232	1.18104	down
chr1	21314807	21314925	-	17.1251	16.8247	24.6015	19.5171	16.0066	17.6924	17.0433	16.9141	17.0814	17.3252	16.001	16.8025	18.6813	16.0122	17.0496	17.2477	0.658805	0.274466	1.13667	up	MIR1256	microRNA1256
chr1	21543740	21672034	-	898.293	938.689	899.211	912.064	684.478	623.607	641.32	649.802	782.858	810.632	806.454	799.981	845.677	947.633	804.465	865.925	0.035345	0.000811774	1.40438	up	ECE1	endothelinconvertingenzyme1
chr1	21592575	21593744	+	46.4802	38.989	47.0489	44.1727	41.2155	49.1122	43.5962	44.6413	40.4221	42.7787	42.9865	42.0624	38.2691	31.9299	40.1262	36.7751	0.972895	0.893814	1.01153	down	LOC100506824
chr1	21619783	21626362	+	49.1864	57.2871	50.0508	52.1748	53.847	53.2782	63.5161	56.8804	42.039	66.0468	63.6868	57.2575	45.366	66.4149	56.2512	56.0107	0.694033	0.321275	1.08917	down	LOC100506801
chr1	21742391	21743985	+	21.9085	27.8285	27.1109	25.616	26.6477	27.5881	22.4468	25.5609	24.2051	29.6602	33.5427	29.136	24.1017	29.8826	17.6969	23.8937	0.99975	0.995464	1.00055	up
chr1	21744782	21746509	+	17.8254	20.5358	20.6101	19.6571	21.3598	19.7716	16.2751	19.1355	17.4379	22.8056	19.6598	19.9678	19.002	19.5864	18.8088	19.1324	0.918955	0.740088	1.03155	up
chr1	21766582	21811498	+	61.0537	73.2656	69.6427	67.9874	64.9275	70.3722	50.3571	61.8856	77.6879	71.4511	119.539	89.5593	85.1199	93.3036	75.0702	84.4979	0.714313	0.350218	1.10628	up	NBPF3|LOC100653178	neuroblastomabreakpointfamily,member3|uncharacterizedLOC100653178
chr1	21835858	21904905	+	32.1436	48.5857	48.1829	42.9707	39.8316	48.6425	45.9825	44.8189	119.853	124.727	162.59	135.724	50.2108	38.1086	41.2631	43.1942	0.887103	0.65727	1.05791	down	ALPL	alkalinephosphatase,liver/bone/kidney
chr1	21912965	21917680	+	57.3101	45.7479	50.278	51.112	55.4307	62.1082	52.878	56.8056	42.2285	47.4576	43.0253	44.2371	44.84	43.0457	45.4754	44.4537	0.622803	0.235353	1.1136	down
chr1	21918904	21919041	-	16.0085	16.0037	16.5635	16.1919	17.239	18.0176	17.4323	17.563	18.5336	16.7795	16.0864	17.1332	17.4195	17.3981	18.5535	17.7904	0.615029	0.227416	1.08463	down
chr1	21922708	21995856	-	100.764	93.8145	104.424	99.6674	91.8513	103.505	115.679	103.678	93.0955	81.1567	83.3936	85.8819	93.0674	63.1934	70.4972	75.586	0.891085	0.665823	1.03667	down	RAP1GAP	RAP1GTPaseactivatingprotein
chr1	22004791	22110099	-	282.868	292.415	301.206	292.163	324.663	305.475	326.693	318.944	292.29	264.363	324.281	293.644	322.767	302.284	321.319	315.457	0.59851	0.208916	1.09152	down	USP48	ubiquitinspecificpeptidase48
chr1	22138758	22151714	+	70.4646	73.1072	51.8447	65.1389	60.061	56.3951	70.8931	62.4497	46.2596	49.4136	45.324	46.9991	43.5269	48.2339	50.3173	47.3594	0.925067	0.755295	1.03609	up	LDLRAD2	lowdensitylipoproteinreceptorclassAdomaincontaining2
chr1	22148737	22263790	-	784.833	890.088	806.896	827.272	695.984	726.927	763.627	728.846	414.995	385.052	375.789	391.945	475.17	382.739	389.978	415.962	0.468495	0.10717	1.13419	up	HSPG2	heparansulfateproteoglycan2
chr1	22303418	22325135	+	71.7831	70.8314	62.8393	68.4846	69.4951	85.2261	74.0748	76.2653	54.4422	67.9138	44.6468	55.6676	48.5009	62.9924	62.5895	58.0276	0.612318	0.224909	1.11149	down	CELA3B	chymotrypsin-likeelastasefamily,member3B
chr1	22314309	22314412	+	19.058	16.0021	16.0024	17.0209	18.6092	16.9824	16.0765	17.2227	19.5821	16.822	17.649	18.0177	16.401	18.1937	17.5866	17.3938	0.965605	0.870461	1.0135	down
chr1	22328149	22339035	+	49.0489	53.7271	65.2317	56.0026	34.7967	41.7712	54.2401	43.6027	46.7466	55.7609	68.1791	56.8955	83.3317	51.9306	42.7905	59.3509	0.40391	0.0722059	1.29673	up	CELA3A	chymotrypsin-likeelastasefamily,member3A
chr1	22337478	22337581	+	19.052	16.9124	20.3926	18.7857	19.6239	20.3079	16.0015	18.6444	16.141	16.132	20.3239	17.5323	18.1022	20.4016	25.0906	21.1981	0.979382	0.914013	1.01003	up
chr1	22350487	22352724	-	32.0139	28.6225	27.7443	29.4602	23.9878	29.7372	29.2207	27.6486	23.2513	22.4363	24.9875	23.5584	26.162	22.0835	21.5304	23.2586	0.782407	0.453831	1.06843	up
chr1	22351681	22357716	+	58.5603	82.3686	100.368	80.4321	59.1448	67.1098	68.4355	64.8967	66.2062	53.3825	60.4165	60.0017	63.3965	62.0856	56.3193	60.6005	0.570485	0.181798	1.21243	up	LINC00339	longintergenicnon-proteincodingRNA339
chr1	22379120	22419437	+	1168.42	1285.03	1265.74	1239.73	1196.36	1269.82	1309.32	1258.5	1092.49	1012.69	1027.13	1044.1	997.562	992.125	1055.96	1015.22	0.950397	0.826489	1.01531	down	CDC42	celldivisioncycle42(GTPbindingprotein,25kDa)
chr1	22385690	22390692	+	27.6902	31.4293	31.6064	30.2419	32.9691	39.359	34.3624	35.5635	24.5016	24.6328	28.0728	25.7357	27.3276	26.289	29.0875	27.568	0.406957	0.0735146	1.17472	down
chr1	22443798	22470462	-	44.7651	42.835	42.007	43.2024	43.4684	53.8149	42.5309	46.6047	35.0344	42.8437	40.1114	39.3298	54.2139	40.1931	46.1529	46.8533	0.759475	0.416215	1.07294	down	WNT4	wingless-typeMMTVintegrationsitefamily,member4
chr1	22582820	22584588	+	25.6884	30.4369	30.8028	28.976	23.079	29.6454	34.4432	29.0559	17.7594	21.7003	18.5427	19.3341	29.0584	36.625	30.1659	31.9498	0.988948	0.949593	1.00728	up
chr1	22744726	22745435	-	16.981	20.2292	19.663	18.9578	19.175	18.379	18.7022	18.7521	17.3453	18.3366	19.3374	18.3397	18.7324	21.5141	18.9512	19.7326	0.979271	0.913162	1.0082	up
chr1	22778344	22857650	+	102.469	110.335	120.333	111.046	123.43	132.902	118.505	124.946	147.574	145.956	157.589	150.373	163.994	169.813	163.842	165.883	0.526826	0.143388	1.12633	down	ZBTB40	zincfingerandBTBdomaincontaining40
chr1	22843967	22846201	+	35.3231	43.3526	48.5463	42.4073	55.0723	44.6609	40.8142	46.8491	36.3047	38.3156	32.3328	35.651	44.6972	38.1101	34.9542	39.2538	0.742053	0.389291	1.1053	down	ZBTB40-IT1	ZBTB40intronictranscript1(non-proteincoding)
chr1	22890004	22930087	+	35.5899	35.1662	30.9878	33.9147	30.4503	29.4501	32.2625	30.721	35.7935	36.0966	36.6624	36.1842	32.3192	29.9389	28.3487	30.2023	0.596887	0.20709	1.10261	up	EPHA8	EPHreceptorA8
chr1	22962999	22966175	+	21.9733	27.7131	22.9648	24.2171	23.321	22.2346	26.2818	23.9458	21.3565	25.1907	26.4037	24.317	26.6656	33.1237	25.5874	28.4589	0.981609	0.923407	1.00864	up	C1QA	complementcomponent1,qsubcomponent,Achain
chr1	22970118	22974603	+	70.1856	65.2633	45.6019	60.3503	50.2745	49.2774	80.5349	60.029	31.5649	48.9982	49.2802	43.2811	74.4689	55.5897	46.1733	58.744	0.98237	0.926481	1.01541	up	C1QC	complementcomponent1,qsubcomponent,Cchain
chr1	22979255	22988031	+	30.1359	51.8784	47.7911	43.2685	38.6602	38.4119	52.1884	43.0868	47.748	44.7754	39.9482	44.1572	49.5654	41.4682	41.0472	44.0269	0.985872	0.938407	1.01227	down	C1QB	complementcomponent1,qsubcomponent,Bchain
chr1	23007533	23008941	+	18.3069	30.525	29.4865	26.1061	24.6187	27.1906	28.6494	26.8196	22.0439	29.2918	28.8232	26.7196	21.0852	26.1575	28.3046	25.1824	0.910444	0.719681	1.05189	down
chr1	23037331	23241823	+	54.7089	67.7234	56.1061	59.5128	95.1873	76.2145	86.7652	86.0557	57.5075	68.6319	70.2185	65.4526	84.6776	73.6204	68.9623	75.7534	0.0885573	0.00352412	1.44672	down	EPHB2	EPHreceptorB2
chr1	23046010	23046091	+	21.3539	25.3613	19.1678	21.961	23.8032	18.0974	19.2232	20.3746	20.7589	20.7964	16.0079	19.1877	21.8975	19.1574	19.6742	20.243	0.799828	0.484916	1.07824	up	MIR4684	microRNA4684
chr1	23162206	23163342	-	33.6449	48.6954	56.1773	46.1725	66.5627	54.6477	39.9068	53.7057	49.3075	40.1811	45.0489	44.8458	30.9459	48.5181	46.1512	41.8717	0.736872	0.380777	1.16402	down
chr1	23189652	23189719	-	30.1951	27.8354	33.7588	30.5965	42.8029	34.7075	31.4509	36.3205	30.4312	28.3088	34.0983	30.9461	24.2841	40.0641	30.2795	31.5426	0.501855	0.12641	1.18087	down	MIR4253	microRNA4253
chr1	23280239	23291797	-	42.7735	43.7787	35.5546	40.7023	26.2916	44.2913	36.2143	35.5991	43.4659	48.5055	30.2133	40.7282	49.9773	42.4241	40.3195	44.2403	0.666595	0.284583	1.16441	up	LACTBL1	lactamase,beta-like1
chr1	23337327	23342343	-	35.51	31.5371	33.7495	33.5989	36.8035	35.0375	28.7814	33.5408	36.9026	30.3108	35.6087	34.274	30.8855	32.9863	36.4072	33.4264	0.987569	0.944596	1.00609	up
chr1	23345941	23410184	+	359.985	414.147	403.341	392.491	469.318	450.553	456.888	458.92	471.821	495.19	480.135	482.382	407.367	389.808	418.079	405.085	0.346043	0.0506166	1.17122	down	KDM1A	lysine(K)-specificdemethylase1A
chr1	23346640	23504301	-	109.971	120.467	95.6832	108.707	156.436	99.5208	104.275	120.077	141.215	151.337	137.96	143.504	116.314	151.279	131.33	132.974	0.829526	0.538135	1.08597	down	LUZP1	leucinezipperprotein1
chr1	23370798	23370865	+	18.5708	25.6487	25.0453	23.0882	23.005	22.4096	20.3038	21.9062	20.8751	17.8864	19.2337	19.3317	16.4768	18.83	23.4726	19.5931	0.893761	0.673109	1.04455	up	MIR3115	microRNA3115
chr1	23489197	23489303	+	30.9604	29.4506	29.7822	30.0644	27.2556	28.8664	28.5546	28.2256	31.6395	29.7837	30.6448	30.6894	26.4184	23.5978	27.7571	25.9244	0.712001	0.345694	1.06523	up
chr1	23490446	23490546	+	16.1194	17.1576	16.4761	16.5843	66.094	55.014	22.2391	47.7824	80.8061	62.598	78.4744	73.9595	23.0599	127.921	106.881	85.9541	0.106863	0.00485598	2.60834	down
chr1	23516993	23521222	-	28.1983	25.9129	28.365	27.4921	22.0335	29.3462	33.0737	28.1511	33.6976	20.7801	26.1248	26.8675	26.2487	27.5379	22.6579	25.4815	0.982004	0.924877	1.01049	down	HTR1D	5-hydroxytryptamine(serotonin)receptor1D,Gprotein-coupled
chr1	23608315	23610576	-	91.7246	91.7587	97.4561	93.6464	126.509	120.203	84.3073	110.34	69.182	84.357	62.8071	72.1154	63.097	66.9892	69.6511	66.5791	0.602689	0.214396	1.16053	down
chr1	23630264	23670853	-	644.395	822.62	831.432	766.149	777.046	836.762	841.191	818.333	899.367	852.746	818.622	856.912	802.894	718.245	773.55	764.896	0.769494	0.431575	1.07462	down	HNRNPR	heterogeneousnuclearribonucleoproteinR
chr1	23685941	23696357	-	116.233	74.6703	91.3711	94.0913	136.618	115.881	101.094	117.864	129.138	115.014	132.022	125.391	220.601	243.768	178.048	214.139	0.457971	0.100384	1.26373	down	ZNF436	zincfingerprotein436
chr1	23695464	23698332	+	69.4083	57.5707	57.0135	61.3308	69.5478	68.9464	58.0572	65.5171	62.979	71.7356	60.2494	64.988	73.5621	82.3677	76.0299	77.3199	0.788067	0.463595	1.0691	down	C1orf213	chromosome1openreadingframe213
chr1	23707554	23751261	-	196.997	183.391	196.328	192.239	151.056	145.943	163.537	153.512	116.341	117.109	128.675	120.708	235.277	288.533	220.235	248.015	0.165272	0.0103616	1.25303	up	TCEA3	transcriptionelongationfactorA(SII),3
chr1	23750352	23810750	-	142.793	139.746	134.661	139.067	171.482	160.882	137.484	156.616	167.045	169.398	178.907	171.783	177.354	210.562	216.75	201.555	0.565976	0.177799	1.12175	down	ASAP3	ArfGAPwithSH3domain,ankyrinrepeatandPHdomain3
chr1	23832920	23857712	-	78.1385	72.6779	71.3738	74.0634	60.3743	59.2351	62.7765	60.7953	61.8871	65.3918	65.1291	64.136	53.301	58.5148	61.7427	57.8529	0.208984	0.0166517	1.21766	up	E2F2	E2Ftranscriptionfactor2
chr1	23875630	23877406	-	22.2029	25.5447	25.6229	24.4568	31.0519	24.0246	25.0962	26.7242	17.8558	24.2196	27.1712	23.0822	25.3847	25.2767	26.577	25.7461	0.731946	0.373514	1.08811	down
chr1	23877741	23878134	-	35.7766	30.5603	32.8872	33.0747	35.7269	26.625	31.7659	31.3726	30.9057	34.6125	24.7128	30.077	30.1182	31.6915	27.0264	29.612	0.833919	0.546039	1.05969	up
chr1	23878413	23881254	-	28.7545	35.1399	33.2206	32.3717	39.5056	56.9324	28.4235	41.6205	52.2375	50.3289	56.31	52.9588	36.2121	60.2621	54.0372	50.1705	0.606484	0.21935	1.23954	down
chr1	23884409	23886285	-	140.955	158.276	153.966	151.066	218.856	239.28	263.241	240.459	262.285	197.991	156.972	205.749	275.317	180.114	205.575	220.336	0.0182112	0.000304131	1.58915	down	ID3	inhibitorofDNAbinding3,dominantnegativehelix-loop-helixprotein
chr1	23907985	23967058	+	25.4161	32.4917	31.1104	29.6727	28.6339	33.2022	29.5788	30.4716	29.9729	29.9942	23.4453	27.8041	35.0995	27.4417	39.5955	34.0456	0.918506	0.739125	1.03058	down	MDS2	myelodysplasticsyndrome2translocationassociated
chr1	23940283	23945957	-	53.4127	42.828	38.086	44.7756	36.8828	57.0155	39.5888	44.4957	51.1373	44.5842	46.7794	47.5003	42.3805	48.4162	34.2128	41.6698	0.9792	0.912648	1.01527	up
chr1	24018269	24022915	+	2495.12	2432.93	2505.71	2477.92	2325.22	2437.89	2456.12	2406.41	1950.15	1954.84	1870.66	1925.22	2032.51	1959.61	2071.01	2021.04	0.883614	0.649083	1.02993	up	RPL11	ribosomalproteinL11
chr1	24069645	24088549	+	179.678	234.239	253.46	222.459	196.648	215.499	202.108	204.752	244.174	240.421	217.484	234.026	226.007	195.555	264.408	228.657	0.79517	0.475865	1.07592	up	TCEB3	transcriptionelongationfactorB(SIII),polypeptide3(110kDa,elonginA)
chr1	24086872	24104787	-	88.3312	69.9812	66.9889	75.1005	59.0423	40.2995	66.3198	55.2205	76.5065	68.0981	61.4914	68.6987	63.0094	66.9449	65.4357	65.13	0.337921	0.0479263	1.37932	up	LOC100506963
chr1	24104876	24115148	+	198.035	195.375	206.775	200.062	217.128	176.616	218.874	204.206	171.655	158.745	159.358	163.253	173.067	148.377	141.642	154.362	0.957309	0.845979	1.01612	down	PITHD1	PITH(C-terminalproteasome-interactingdomainofthioredoxin-like)domaincontaining1
chr1	24114238	24120044	-	42.9862	40.6356	43.6981	42.44	48.1987	44.0328	41.677	44.6362	30.2536	40.5254	35.9333	35.5708	32.6418	32.7162	34.5084	33.2888	0.807563	0.500938	1.05036	down
chr1	24117460	24122029	+	56.3753	61.2023	53.0379	56.8718	58.1493	70.9178	61.2529	63.44	32.773	51.8051	50.1649	44.9143	51.9307	43.6747	54.1748	49.9267	0.603274	0.215291	1.11343	down	LYPLA2	lysophospholipaseII
chr1	24122089	24127294	-	39.5454	55.704	51.6469	48.9654	36.5893	41.4501	50.2709	42.7701	49.6385	47.272	45.3912	47.4339	45.1766	30.1878	48.1348	41.1664	0.666384	0.284428	1.14273	up	GALE	UDP-galactose-4-epimerase
chr1	24128367	24165110	-	81.8943	95.7418	86.7896	88.1419	100.593	78.7112	81.4536	86.9194	152.433	141.123	139.531	144.362	154.528	144.442	159.398	152.789	0.9567	0.843943	1.01805	up	HMGCL	3-hydroxymethyl-3-methylglutaryl-CoAlyase
chr1	24171567	24194859	-	43.577	57.9113	62.4044	54.6309	33.1931	33.1803	26.9922	31.1219	73.4549	57.57	69.1235	66.7161	76.465	76.0843	81.1889	77.9128	0.0414508	0.00104581	1.74324	up	FUCA1	fucosidase,alpha-L-1,tissue
chr1	24197016	24285549	-	38.4942	38.1235	30.7787	35.7988	23.6479	40.0267	31.0169	31.5638	26.2583	31.563	30.238	29.3531	32.7122	33.0813	33.5613	33.1183	0.691511	0.317352	1.15443	up	CNR2	cannabinoidreceptor2(macrophage)
chr1	24208745	24208842	+	16.0002	18.5256	16.0017	16.8425	20.317	16.0004	16.0005	17.4393	18.2114	16.8043	16.0005	17.0054	18.0571	16.8345	17.07	17.3205	0.919755	0.741849	1.03122	down
chr1	24233601	24234375	-	22.1811	20.0393	24.4988	22.2397	22.1575	25.3051	20.3867	22.6164	24.4347	21.7971	20.9622	22.398	19.0041	26.713	28.8218	24.8463	0.961013	0.855756	1.0163	down
chr1	24255560	24255637	+	20.1443	23.9852	33.0148	25.7148	31.1473	29.0304	25.6936	28.6238	28.6425	25.2688	31.4585	28.4566	27.2674	31.3193	27.9349	28.8405	0.714198	0.349804	1.13353	down	MIR378F	microRNA378f
chr1	24285599	24289952	+	29.2552	25.9383	28.5397	27.9111	21.5214	24.2144	21.501	22.4123	16.0042	18.5541	21.1359	18.5647	17.4282	16.0015	21.6365	18.3554	0.204829	0.0159488	1.24565	up	PNRC2	proline-richnuclearreceptorcoactivator2
chr1	24291294	24307417	-	35.5865	40.0494	47.3153	40.9837	54.6672	52.9643	42.8807	50.1707	25.9469	48.4187	30.6547	35.0068	40.7769	35.9059	45.9011	40.8613	0.414653	0.0780277	1.22564	down	SRSF10	serine/arginine-richsplicingfactor10
chr1	24334371	24336224	-	90.6019	68.052	76.1009	78.2516	67.6029	69.3877	81.6556	72.8821	67.6263	63.4022	58.1474	63.0586	70.0253	69.7386	69.345	69.703	0.805371	0.495936	1.06999	up	LOC100289079	60SribosomalproteinL36-like
chr1	24348319	24350190	+	31.9111	29.6353	27.8901	29.8122	39.22	40.6189	28.026	35.955	42.3878	53.7075	44.0057	46.7003	20.9904	48.0157	29.753	32.9197	0.524554	0.141843	1.19179	down
chr1	24367343	24413289	+	32.2315	24.0867	32.018	29.4454	24.2774	31.3559	29.0602	28.2312	22.5781	27.8167	30.2935	26.8961	32.3369	28.844	27.8793	29.6867	0.912752	0.724116	1.03963	up	MYOM3	myomesinfamily,member3
chr1	24382525	24438665	-	44.8583	33.8518	34.65	37.7867	27.159	32.5138	37.0844	32.2524	29.4997	31.511	38.9463	33.319	34.0324	38.5549	31.1492	34.5788	0.576119	0.186719	1.17126	up	MYOM3	myomesinfamily,member3
chr1	24393264	24410055	+	21.4951	23.4848	23.826	22.9353	23.3055	20.4972	24.9257	22.9095	18.204	22.4499	25.0695	21.9078	23.8624	20.9998	20.4825	21.7816	0.992844	0.966171	1.00337	up	MYOM3	myomesinfamily,member3
chr1	24446261	24469775	-	70.6951	94.0125	86.5856	83.7644	70.1015	67.1414	79.4595	72.2341	76.8874	69.2603	74.1591	73.4356	84.545	59.1444	72.1992	71.9629	0.547591	0.161064	1.15448	up	IL22RA1	interleukin22receptor,alpha1
chr1	24480647	24514449	-	47.944	49.6226	48.0063	48.5243	51.8752	43.1075	50.8484	48.6104	44.355	52.3603	52.1661	49.6271	33.1945	60.3604	48.9629	47.5059	0.996917	0.984636	1.00148	up	IL28RA	interleukin28receptor,alpha(interferon,lambdareceptor)
chr1	24523479	24526136	-	16.0034	19.4641	23.4301	19.6325	19.8531	19.7731	19.6658	19.764	17.9173	22.6224	16.2394	18.9263	18.7818	19.8591	24.6902	21.1104	0.960899	0.855067	1.0189	down
chr1	24526730	24538183	+	25.0046	36.1787	35.2164	32.1332	31.3013	47.164	36.4614	38.3089	28.0523	24.925	37.8078	30.2617	30.6081	36.86	31.1499	32.8727	0.617958	0.230618	1.19105	down	LOC284632
chr1	24620477	24648420	-	33.9037	57.9148	52.871	48.2298	49.1548	52.7955	36.5989	46.1831	57.594	57.0264	60.0372	58.2192	56.5769	43.04	42.6469	47.4213	0.960063	0.85289	1.03009	up
chr1	24645812	24690972	+	61.5385	28.6023	36.6621	42.2676	26.6457	21.9587	21.7447	23.4497	26.3722	31.2586	26.2627	27.9645	34.1546	29.6173	21.3436	28.3719	0.207334	0.0163659	1.71814	up	GRHL3	grainyhead-like3(Drosophila)
chr1	24683489	24743424	-	107.633	99.4081	101.338	102.793	72.1215	87.0803	91.3537	83.5185	118.028	111.679	119.406	116.371	106.782	137.971	119.192	121.315	0.282403	0.0316626	1.23635	up	C1orf201	chromosome1openreadingframe201
chr1	24742245	24799473	+	151.926	170.382	178.344	166.884	95.9499	112.12	112.971	107.013	256.689	236.927	251.833	248.483	215.701	228.581	214.85	219.711	0.0267708	0.00052847	1.5603	up	NIPAL3	NIPA-likedomaincontaining3
chr1	24796844	24796929	-	51.2527	37.7443	35.39	41.4623	38.8402	36.7379	33.3201	36.2994	31.7074	27.689	35.2478	31.5481	33.7909	35.1572	34.021	34.323	0.668545	0.286973	1.12923	up	NIPAL3	NIPA-likedomaincontaining3
chr1	24822805	24829143	-	19.0212	25.6772	21.6506	22.1163	21.3599	26.355	20.4836	22.7328	23.9275	24.9596	21.3354	23.4075	23.2094	29.112	27.3067	26.5427	0.937273	0.786442	1.02929	down	RCAN3AS	RCAN3antisense
chr1	24828841	24863898	+	176.451	196.322	189.383	187.385	113.992	135.537	143.748	131.092	139.601	128.697	137.419	135.239	139.002	152.692	130.73	140.808	0.0677084	0.00228026	1.43483	up	RCAN3	RCANfamilymember3
chr1	24863138	24882515	-	55.4803	69.9646	59.755	61.7333	41.6551	49.7115	47.2874	46.218	40.6279	54.9855	49.3524	48.3219	44.7413	38.6558	43.0743	42.1572	0.16681	0.0106574	1.33303	up
chr1	24882567	24935819	+	24.3149	44.5421	34.022	34.293	63.7508	55.5444	46.6937	55.3296	25.4024	64.1104	50.1414	46.5514	75.3431	62.4346	74.3705	70.716	0.17421	0.0114881	1.6494	down	C1orf130	chromosome1openreadingframe130
chr1	24951902	24952004	-	17.2084	17.2744	17.3997	17.2942	17.5855	18.4745	16.6093	17.5564	16.5067	16.1765	19.5436	17.409	18.2125	17.8805	16.7098	17.6009	0.952508	0.832717	1.01422	down
chr1	24958207	24999772	+	445.045	524.05	522.212	497.102	532.381	524.084	572.895	543.12	728.747	834.771	769.84	777.786	646.715	648.235	656.808	650.586	0.643564	0.258974	1.09486	down	SRRM1	serine/argininerepetitivematrix1
chr1	24993474	24993578	-	16.8868	21.5605	20.6961	19.7145	19.1311	20.3453	20.3164	19.9309	17.0015	18.0096	21.2936	18.7682	16.0164	26.2328	17.9478	20.0657	0.959236	0.850264	1.01621	down
chr1	25071760	25170815	+	1624.86	1732.06	1680.71	1679.21	1870.72	1865.01	1993.67	1909.8	1794.42	1692.01	1739.57	1742	1663.91	1604.55	1627.44	1631.97	0.418876	0.0803659	1.13717	down	CLIC4	chlorideintracellularchannel4
chr1	25104364	25104470	-	18.8653	21.93	16.0246	18.94	19.4739	19.069	20.1447	19.5625	16.0021	19.4591	20.1586	18.5399	22.8453	19.1742	16.343	19.4542	0.890217	0.664476	1.04108	down
chr1	25226002	25291612	-	74.5785	89.207	95.8556	86.547	62.8551	66.8845	74.8595	68.1997	59.4301	62.9882	70.35	64.2561	32.2094	62.9596	73.8086	56.3259	0.272334	0.0292546	1.26543	up	RUNX3	runt-relatedtranscriptionfactor3
chr1	25236634	25236727	+	16.0229	84.0433	51.4894	50.5186	35.9586	31.5538	36.1231	34.5452	19.7396	25.9224	25.3893	23.6838	27.0372	45.8306	46.416	39.7613	0.878204	0.6365	1.19154	up
chr1	25287836	25289588	+	43.5767	56.4084	51.1261	50.3704	57.6168	50.9258	63.0562	57.1996	45.4993	52.5967	59.3114	52.4691	57.5058	53.999	48.2044	53.2364	0.5907	0.200224	1.1376	down
chr1	25349994	25350077	+	29.0702	26.0923	25.0402	26.7342	47.1007	42.0122	23.9177	37.6769	50.3501	58.209	48.9396	52.4996	28.984	45.5134	46.3411	40.2795	0.459653	0.101305	1.35573	down	MIR4425	microRNA4425
chr1	25367664	25373839	+	79.3007	66.9514	60.0581	68.77	59.1372	64.7657	59.543	61.1486	48.3008	52.018	62.4861	54.2683	83.5016	57.9091	49.9489	63.7865	0.619114	0.231943	1.11821	up
chr1	25370198	25439611	-	50.3611	36.2306	62.1879	49.5932	85.5038	55.6752	57.6105	66.2632	107.622	77.4262	84.9638	90.0039	41.3633	65.7951	74.9596	60.706	0.465687	0.105077	1.34202	down
chr1	25534630	25535360	+	24.1431	26.2436	26.1338	25.5069	21.0039	22.7228	24.8499	22.8589	21.958	25.949	27.2487	25.0519	32.9973	26.1999	26.2557	28.4843	0.551248	0.164353	1.11766	up
chr1	25548767	25559013	-	459.131	399.777	431.996	430.301	348.338	386.618	375.058	370.005	291.692	274.682	279.288	281.887	307.898	338.792	295.879	314.19	0.391217	0.0666039	1.16221	up	SYF2
chr1	25568740	25594376	-	341.387	400.595	392.141	378.041	422.942	351.764	367.982	380.896	324.067	356.131	352.371	344.19	406.456	395.35	395.258	399.021	0.98493	0.934267	1.0069	down	C1orf63	chromosome1openreadingframe63
chr1	25598981	25656936	+	20.3548	36.4354	21.305	26.0317	49.067	32.9627	22.8384	34.956	22.8855	29.0933	25.0043	25.661	24.27	24.3462	18.9062	22.5075	0.612076	0.224456	1.3272	down	RHD	Rhbloodgroup,Dantigen
chr1	25664408	25688852	+	1789.9	2023.87	1942.28	1918.68	1908.54	1784.45	1947.74	1880.24	1995.37	1795.64	1786.73	1859.25	2308.6	2039.1	2185.42	2177.71	0.935671	0.782175	1.01983	up	TMEM50A	transmembraneprotein50A
chr1	25667462	25667525	+	26.9915	40.1674	47.3528	38.1705	34.9099	32.2782	37.3214	34.8365	23.6893	23.6753	22.1163	23.1603	23.8069	26.9445	29.6856	26.8124	0.879557	0.640012	1.06875	up
chr1	25672765	25672868	-	54.2302	48.2341	47.5021	49.9888	36.33	38.6057	36.8332	37.2563	26.2581	34.544	36.2692	32.3571	38.1643	26.0872	35.9463	33.3993	0.0784095	0.00291824	1.33983	up
chr1	25688740	25756683	-	54.1287	48.556	40.4802	47.7216	59.2524	46.8704	42.9506	49.6911	66.6467	61.2708	71.4418	66.4531	63.337	55.1639	46.2775	54.9261	0.917478	0.737144	1.03885	down	RHCE	Rhbloodgroup,CcEeantigens
chr1	25757388	25826700	+	194.256	266.687	236.132	232.358	261.244	240.73	239.315	247.096	249.648	244.419	281.658	258.575	248.595	222.713	234.181	235.163	0.793731	0.473358	1.07153	down	TMEM57	transmembraneprotein57
chr1	25870071	25895377	+	67.1531	87.1504	91.0576	81.787	63.906	66.7572	72.486	67.7164	72.0318	68.0263	78.589	72.8824	111.18	96.5733	101.084	102.946	0.442607	0.0922146	1.19891	up	LDLRAP1	lowdensitylipoproteinreceptoradaptorprotein1
chr1	25907969	25916875	+	70.6543	66.7382	58.5018	65.2981	57.4569	60.2335	64.871	60.8538	64.8126	51.2386	60.2975	58.7829	82.1206	57.1367	74.0462	71.1012	0.748453	0.398337	1.07107	up
chr1	25943959	26112698	+	56.3936	47.5314	51.8485	51.9245	55.5832	50.7487	52.8076	53.0465	49.8988	39.6334	53.4928	47.675	54.6189	52.8061	54.6644	54.0298	0.926317	0.758713	1.02339	down	MAN1C1	mannosidase,alpha,class1C,member1
chr1	25971035	25985602	-	67.8351	93.0367	52.1896	71.0205	84.6107	91.1556	85.0308	86.9324	83.8658	73.7448	75.5026	77.7044	112.822	62.8372	76.0724	83.9105	0.502598	0.12728	1.25805	down	LOC100507013
chr1	26126667	26149799	+	827.421	729.285	701.359	752.688	659.228	640.393	661.54	653.721	602.3	546.772	598.648	582.573	662.636	685.779	651.047	666.487	0.431891	0.0865309	1.14862	up	SEPN1	selenoproteinN,1
chr1	26143240	26150097	-	60.6665	64.3728	85.9261	70.3218	75.7551	80.439	79.0935	78.4292	63.9684	68.0492	66.1131	66.0436	69.5261	69.3959	62.2916	67.0712	0.641149	0.256147	1.12827	down	LOC646471
chr1	26145131	26159433	+	79.5545	94.0245	104.617	92.7321	100.528	100.314	77.5273	92.7896	168.954	140.589	154.015	154.519	160.349	136.881	143.161	146.797	0.999873	0.997661	1.00031	up	FAM54B	familywithsequencesimilarity54,memberB
chr1	26158414	26185903	-	37.932	48.5404	52.0399	46.1707	53.3509	45.7274	50.1358	49.738	55.2157	45.9391	47.7692	49.6413	43.995	45.1924	40.367	43.1848	0.765143	0.425476	1.08478	down	C1orf135	chromosome1openreadingframe135
chr1	26186104	26189911	+	38.8327	41.7494	38.4164	39.6662	32.048	36.3694	40.0587	36.1587	35.1281	36.7014	40.7473	37.5256	46.5838	38.1569	42.5078	42.4162	0.641229	0.256283	1.1008	up
chr1	26187701	26197744	-	94.6152	101.523	108.943	101.694	86.501	83.8025	85.7926	85.3654	77.9488	85.8283	68.806	77.5277	85.7617	91.9655	77.3091	85.0121	0.289749	0.0338947	1.18941	up	PAQR7	progestinandadipoQreceptorfamilymemberVII
chr1	26203987	26204096	+	16.0028	16.0049	16.0004	16.0027	16.0007	16.0051	16.9205	16.3088	19.7918	16.1606	21.5381	19.1635	19.9164	17.2171	16.0002	17.7112	0.932251	0.772749	1.01877	down
chr1	26210672	26233482	-	382.261	450.468	461.551	431.427	333.937	400.646	429.174	387.919	347.021	297.229	319.111	321.12	223.274	231.501	284.912	246.562	0.654246	0.269166	1.11445	up	STMN1	stathmin1
chr1	26286258	26324648	-	97.7807	150.397	142.164	130.114	143.542	130.763	139.911	138.072	216.446	197.122	194.876	202.815	172.598	172.329	199.125	181.35	0.824836	0.529217	1.07898	down	PAFAH2	platelet-activatingfactoracetylhydrolase2,40kDa
chr1	26287892	26299186	+	31.1107	35.8306	30.4565	32.4659	49.0291	39.1495	36.6251	41.6013	40.4564	45.6496	41.5658	42.5573	32.0407	34.9101	42.1274	36.3594	0.28966	0.0338607	1.2746	down	LOC100653078
chr1	26290688	26290791	+	36.583	37.8	25.2958	33.2263	22.5486	24.8447	44.9004	30.7646	19.4877	35.9789	33.2462	29.5709	27.796	23.7425	23.3572	24.9652	0.848664	0.576374	1.11619	up
chr1	26325875	26331040	-	29.1394	24.8274	24.458	26.1416	17.5027	20.1016	25.5888	21.0644	24.3556	19.6994	18.8971	20.984	19.7642	26.4599	20.6614	22.2952	0.397895	0.0696844	1.25261	up
chr1	26332497	26332621	+	18.368	22.2843	18.4924	19.7149	21.5109	17.2153	20.4681	19.7314	24.4588	18.6142	24.7432	22.6054	17.7612	19.3267	22.8283	19.972	0.999858	0.996053	1.00046	down
chr1	26332707	26332790	+	16.4457	16.0011	21.075	17.8406	17.8069	16.4906	16.001	16.7662	16.6925	16.2179	16.0016	16.304	16.026	16.0037	16.7789	16.2695	0.839227	0.55652	1.05681	up
chr1	26346375	26362955	+	61.1588	64.7242	61.8374	62.5734	48.8908	49.3016	58.6354	52.2759	52.4324	63.5014	55.023	56.9856	58.1799	43.2717	67.5044	56.3187	0.316292	0.0409425	1.20091	up	EXTL1	exostoses(multiple)-like1
chr1	26363743	26372624	-	32.0694	43.4027	46.8269	40.7663	41.456	41.4212	38.6161	40.4978	39.4445	47.6235	39.8506	42.3062	48.9646	37.3982	34.4198	40.2608	0.99072	0.957244	1.00576	down	SLC30A2	solutecarrierfamily30(zinctransporter),member2
chr1	26373156	26375590	+	39.0185	34.428	35.3259	36.2575	32.8813	28.0931	46.7595	35.9113	25.3557	34.5003	27.0876	28.9812	31.3306	32.4024	34.7051	32.8127	0.944381	0.810138	1.03186	up
chr1	26377795	26394927	-	40.4302	31.8309	29.6095	33.9569	34.8711	23.155	35.1509	31.059	24.8957	35.8167	34.9734	31.8953	39.5938	25.3177	24.5345	29.8153	0.798826	0.483212	1.10318	up	TRIM63	tripartitemotifcontaining63,E3ubiquitinproteinligase
chr1	26437656	26452039	+	38.551	51.8749	47.9737	46.1332	49.81	43.3622	52.7736	48.6486	53.0309	48.2061	34.8235	45.3535	53.3788	40.8891	36.9211	43.7297	0.845777	0.570453	1.05913	down	PDIK1L	PDLIM1interactingkinase1like
chr1	26485511	26489119	+	99.0528	91.1008	51.7149	80.6228	84.6277	88.3529	84.7149	85.8985	77.3628	77.7606	81.3212	78.8149	78.36	75.0506	86.9031	80.1046	0.828956	0.537115	1.10721	down	FAM110D	familywithsequencesimilarity110,memberD
chr1	26496362	26498551	+	145.931	138.726	144.7	143.119	117.147	155.336	156.38	142.955	78.1146	71.1432	84.0501	77.7693	77.8538	66.4113	76.0592	73.4414	0.980395	0.918746	1.00971	up	ZNF593	zincfingerprotein593
chr1	26496438	26498312	-	43.9548	42.3249	39.8756	42.0518	47.5097	58.1364	61.0856	55.5772	38.4213	37.1109	34.7572	36.7632	30.2355	39.7726	41.774	37.2607	0.177736	0.0119074	1.31508	down
chr1	26503894	26516377	+	46.9992	50.3909	42.2677	46.5526	42.6212	31.1314	44.5819	39.4448	32.835	37.8866	44.8806	38.5341	38.0457	47.1623	42.6662	42.6247	0.523405	0.14098	1.19167	up	CNKSR1	connectorenhancerofkinasesuppressorofRas1
chr1	26517052	26529459	+	73.0755	68.2675	60.7557	67.3662	60.7075	64.5565	45.5461	56.9367	36.0337	68.7129	61.9457	55.5641	68.3166	51.7966	53.9889	58.034	0.509726	0.131862	1.19302	up	CATSPER4	cationchannel,spermassociated4
chr1	26560691	26605299	+	57.0907	64.4301	62.8347	61.4518	55.6661	54.4611	54.6638	54.9303	80.3739	74.318	73.9499	76.2139	56.4755	61.0222	48.6778	55.3918	0.513619	0.133972	1.11727	up	CEP85	centrosomalprotein85kDa
chr1	26575392	26580855	+	21.5974	23.359	20.9763	21.9776	21.0769	23.5604	22.2549	22.2974	17.702	19.4572	23.4866	20.2153	21.9928	21.9065	17.2692	20.3895	0.954759	0.839096	1.01456	down
chr1	26605667	26608013	+	2670.3	2567.29	2631.38	2622.99	1937.31	2278.22	2286.95	2167.49	1969.6	1885.59	2143.14	1999.44	1718.38	1735.71	1715.72	1723.27	0.271297	0.0289844	1.21354	up	SH3BGRL3	SH3domainbindingglutamicacid-richproteinlike3
chr1	26607819	26644854	-	38.7365	36.6838	39.5106	38.3103	39.3535	43.1158	34.6534	39.0409	47.1471	38.7138	42.823	42.8946	32.7665	47.9471	54.3712	45.0282	0.957893	0.847249	1.01551	down	UBXN11	UBXdomainprotein11
chr1	26644411	26647014	+	57.0111	42.5527	42.6508	47.4049	37.3075	32.5913	45.9056	38.6015	36.3199	36.239	42.3927	38.3172	46.4616	39.2664	42.5596	42.7625	0.482751	0.115161	1.22843	up	CD52
chr1	26648350	26680621	-	76.5901	71.9205	56.6159	68.3755	86.3895	108.93	113.435	102.918	62.793	87.5175	95.2392	81.8499	61.4265	80.1501	91.6014	77.726	0.113535	0.00535776	1.50706	down	AIM1L	absentinmelanoma1-like
chr1	26688125	26701013	-	55.5025	63.1713	79.6156	66.0965	53.3673	61.0321	72.2457	62.215	59.3415	66.6058	75.7462	67.2312	53.5137	54.9563	72.4467	60.3056	0.877372	0.634096	1.05859	up	ZNF683	zincfingerprotein683
chr1	26737269	26756219	+	20.9173	29.401	28.1254	26.1479	20.0406	26.7526	27.208	24.6671	25.299	26.5198	24.7231	25.514	30.9277	21.8746	26.8724	26.5582	0.883694	0.649687	1.05843	up	LIN28A	lin-28homologA(C.elegans)
chr1	26758773	26797797	+	94.0705	118.016	110.099	107.395	174.806	105.286	109.892	129.995	317.171	349.364	366.491	344.342	337.051	349.657	340.866	342.524	0.647038	0.262263	1.18278	down	DHDDS	dehydrodolichyldiphosphatesynthase
chr1	26789247	26793773	-	23.7129	24.7173	33.4819	27.3041	32.3331	20.816	25.6924	26.2805	25.5556	33.1409	27.3209	28.6725	20.0699	21.9593	23.3451	21.7915	0.926884	0.760681	1.04308	up
chr1	26798902	26803133	+	60.5268	60.6236	69.7244	63.6249	75.0337	69.3715	70.3511	71.5854	42.7439	55.3634	55.7744	51.2939	55.1846	51.2454	57.8756	54.7685	0.512614	0.133478	1.12697	down	HMGN2	highmobilitygroupnucleosomalbindingdomain2
chr1	26856249	26901521	+	84.6661	67.9891	84.5278	79.061	66.7048	75.4585	83.3903	75.1846	71.473	95.3062	68.1713	78.3169	88.2344	72.533	64.7035	75.157	0.865395	0.607923	1.05048	up	RPS6KA1	ribosomalproteinS6kinase,90kDa,polypeptide1
chr1	26881033	26881084	+	107.526	82.7831	82.8018	91.0369	95.4327	98.7478	127.057	107.079	71.5926	74.5342	84.574	76.9003	71.5044	77.6099	78.7564	75.9569	0.561119	0.173282	1.17556	down	MIR1976	microRNA1976
chr1	26920431	26920532	-	957.316	833.406	1049.44	946.721	518.099	725.462	749.4	664.321	476.234	406.141	438.056	440.143	446.946	496.773	454.499	466.073	0.186331	0.0132007	1.43784	up
chr1	26968777	26968880	-	29.7965	31.5654	22.35	27.904	32.8426	26.3173	30.9264	30.0288	23.6835	23.2551	18.4871	21.8086	31.3944	19.9197	23.9707	25.0949	0.797669	0.48031	1.08339	down
chr1	27022522	27108601	+	193.51	191.502	193.599	192.87	195.938	190.352	207.802	198.03	127.563	123.77	136.93	129.421	112.698	137.644	104.611	118.317	0.902461	0.696223	1.02608	down	ARID1A	ATrichinteractivedomain1A(SWI-like)
chr1	27113963	27124894	+	63.2817	90.5479	87.0917	80.3071	63.2847	88.8812	68.8604	73.6754	107.388	84.4795	87.4592	93.109	102.43	116.877	87.4876	102.265	0.81639	0.516991	1.08814	up	PIGV	phosphatidylinositolglycananchorbiosynthesis,classV
chr1	27153201	27183391	+	155.765	150.739	171.085	159.196	157.958	162.421	155.737	158.705	183.146	139.856	150.598	157.867	152.783	137.128	140.772	143.561	0.995799	0.979399	1.00179	up	ZDHHC18	zincfinger,DHHC-typecontaining18
chr1	27189633	27190947	+	35.8428	34.049	34.8796	34.9238	29.7195	27.2482	31.1095	29.3591	34.1114	31.884	40.1838	35.3931	31.0166	28.4553	29.6199	29.6973	0.285762	0.0327164	1.19106	up	SFN	stratifin
chr1	27202624	27204736	+	33.3105	27.9336	33.4386	31.5609	26.658	21.6136	28.5118	25.5945	28.6395	25.4599	27.2541	27.1178	28.2691	24.406	32.0143	28.2298	0.359337	0.0556014	1.23725	up
chr1	27205773	27216869	-	103.138	120.173	111.229	111.513	109.452	101.708	120.159	110.44	155.824	124.796	131.864	137.495	139.62	131.578	139.731	136.976	0.974229	0.898731	1.01011	up	GPN2	GPN-loopGTPase2
chr1	27216979	27226962	-	54.4803	65.0553	67.6017	62.3791	66.1752	56.7747	88.5725	70.5075	80.3479	59.0267	69.0842	69.4863	92.8053	72.2583	62.5249	75.8628	0.743326	0.390999	1.11572	down	GPATCH3	Gpatchdomaincontaining3
chr1	27226729	27273353	+	276.685	278.827	295.836	283.783	280.378	330.008	325.192	311.859	286.35	254.237	271.567	270.718	268.091	237.678	276.7	260.823	0.62764	0.241639	1.09651	down	NUDC	nucleardistributionChomolog(A.nidulans)
chr1	27237886	27240567	-	41.0432	49.5999	45.0328	45.2253	43.2725	42.234	49.1414	44.8826	29.3573	29.6778	27.11	28.715	43.4736	36.3215	36.2249	38.6734	0.984779	0.933497	1.00688	up	NR0B2	nuclearreceptorsubfamily0,groupB,member2
chr1	27276047	27286901	-	71.1506	60.9368	61.7134	64.6002	49.5829	52.0708	55.0343	52.2294	46.7024	59.0494	51.3308	52.3609	59.9573	55.0235	46.8524	53.9444	0.233785	0.0211631	1.23488	up	C1orf172	chromosome1openreadingframe172
chr1	27312388	27313792	-	19.321	24.7096	26.7189	23.5832	23.4635	19.7211	22.9941	22.0596	16.0038	19.1008	17.8053	17.6366	19.1385	20.2829	19.8297	19.7504	0.84266	0.563527	1.06232	up	OSTCP2	oligosaccharyltransferasecomplexsubunitpseudogene2
chr1	27320195	27327377	+	217.208	245.577	237.793	233.526	297.324	264.152	353.796	305.09	297.755	266.069	278.764	280.863	307.672	317.932	296.958	307.521	0.226498	0.0196712	1.29874	down	TRNP1	TMF1-regulatednuclearprotein1
chr1	27331511	27339333	-	40.2858	44.0404	42.4416	42.2559	52.7703	64.7919	62.2553	59.9392	91.1897	42.2904	59.9811	64.4871	47.3479	45.7591	48.6966	47.2679	0.0660243	0.00218804	1.41394	down	FAM46B	familywithsequencesimilarity46,memberB
chr1	27364505	27391197	+	39.7253	28.0099	36.0889	34.608	32.5446	35.4398	29.1062	32.3635	47.1254	43.6647	34.3909	41.727	29.2203	36.7218	25.3713	30.4378	0.851383	0.582452	1.06153	up
chr1	27425300	27493472	-	217.739	226.772	222.837	222.449	268.592	268.457	271.966	269.672	176.205	174.914	195.919	182.346	175.44	181.95	183.552	180.314	0.192448	0.0141608	1.21243	down	SLC9A1	solutecarrierfamily9,subfamilyA(NHE1,cationprotonantiporter1),member1
chr1	27555597	27560974	-	424.963	374.01	319.665	372.88	184.034	135.73	253.42	191.062	93.9899	123.949	107.922	108.62	209.293	111.823	103.681	141.599	0.0630367	0.00202123	2.00219	up
chr1	27561007	27635110	+	196.034	191.966	187.159	191.72	201.502	186.231	208.577	198.77	254.542	266.523	256.12	259.062	247.762	238.776	227.403	237.98	0.865448	0.608819	1.0358	down	WDTC1	WDandtetratricopeptiderepeats1
chr1	27581955	27582058	-	20.8647	16.4846	16.0032	17.7842	19.6056	17.2187	18.3742	18.3995	20.9629	17.077	16.0438	18.0279	17.1286	17.246	16.6659	17.0135	0.89163	0.667648	1.04063	down
chr1	27633257	27634278	-	47.1476	41.304	53.7534	47.4017	44.8169	36.8771	47.1543	42.9494	41.1156	45.2502	46.5551	44.3069	44.2606	37.2721	40.886	40.8062	0.709553	0.342256	1.10335	up
chr1	27648636	27662891	+	285.195	296.322	290.634	290.717	256.301	261.781	298.618	272.233	315.759	267.896	273.178	285.611	238.85	230.672	226.913	232.145	0.723706	0.361719	1.07024	up	TMEM222	transmembraneprotein222
chr1	27650365	27653016	+	222.659	264.653	277.731	255.014	293.718	268.887	241.477	268.027	337.722	271.939	307.275	305.646	245.901	244.532	230.096	240.176	0.8477	0.575045	1.05231	down	LOC644961	actin,gamma1pseudogene
chr1	27668483	27680428	+	47.5803	43.989	45.5758	45.715	39.4152	38.6436	56.3068	44.7885	38.6397	49.549	46.7439	44.9775	56.3245	41.6503	49.4536	49.1428	0.92333	0.749919	1.0361	up	SYTL1	synaptotagmin-like1
chr1	27681670	27693383	-	146.156	146.356	144.897	145.803	150.162	128.469	140.15	139.594	124.536	128.564	151.246	134.782	160.419	146.081	134.321	146.94	0.82349	0.526934	1.04659	up	MAP3K6	mitogen-activatedproteinkinasekinasekinase6
chr1	27695601	27701315	-	52.5742	57.81	51.2448	53.8763	45.1073	48.4788	52.4237	48.67	46.7221	48.5349	54.7715	50.0095	52.8723	56.8381	54.3859	54.6988	0.590587	0.199918	1.10756	up	FCN3	ficolin(collagen/fibrinogendomaincontaining)3(Hakataantigen)
chr1	27705596	27709870	-	132.807	95.0472	106.368	111.407	92.0616	68.5373	91.6202	84.0731	71.6971	68.2198	76.9766	72.2978	105.721	50.1802	62.5718	72.8243	0.319677	0.0419274	1.32431	up	CD164L2	CD164sialomucin-like2
chr1	27719148	27722318	+	44.1732	58.8659	52.0426	51.6939	51.227	56.0775	60.9987	56.1011	56.6832	60.5082	52.8156	56.669	63.5337	40.7193	48.7077	50.9869	0.734985	0.37762	1.08996	down	GPR3	Gprotein-coupledreceptor3
chr1	27730730	27816678	-	1018.93	1078.74	1014.43	1037.37	908.334	891.546	976.083	925.321	1040.37	987.332	989.488	1005.73	1000.61	1103.97	1062.81	1055.8	0.488002	0.118326	1.12151	up	WASF2	WASproteinfamily,member2
chr1	27783709	27786093	+	46.3108	35.5865	38.3958	40.0977	97.901	105.354	28.1698	77.1416	69.3799	66.4081	71.5666	69.1182	34.0978	63.6636	72.3435	56.7017	0.531441	0.146674	1.6621	down
chr1	27852316	27857072	+	24.3062	25.3174	25.5438	25.0558	16.2754	24.6949	25.7052	22.2252	20.305	26.5539	18.582	21.8136	29.8082	21.8815	23.659	25.1162	0.663952	0.281377	1.15015	up
chr1	27860546	27930942	-	132.888	130.452	132.234	131.858	82.7619	103.454	125.858	104.025	81.129	75.0889	81.5137	79.2438	84.6041	77.7662	77.2882	79.8862	0.327951	0.0447222	1.2861	up	AHDC1	AThook,DNAbindingmotif,containing1
chr1	27938575	27961788	-	62.3752	42.5373	57.37	54.0942	47.4422	64.7966	53.5805	55.2731	50.8658	49.9279	43.1596	47.9844	49.9264	46.1922	57.3124	51.1437	0.95288	0.833872	1.02664	down	FGR	Gardner-Rasheedfelinesarcomaviral(v-fgr)oncogenehomolog
chr1	27986839	27989233	-	28.8319	33.9761	31.2639	31.3573	32.1937	30.5795	34.4676	32.4136	35.5394	31.4853	29.6689	32.2312	33.2263	27.3732	27.3393	29.313	0.886685	0.655787	1.03476	down
chr1	27992572	27998729	-	268.122	350.493	370.464	329.693	276.919	219.56	235.557	244.012	415.236	450.595	493.096	452.976	791.963	902.894	851.941	848.932	0.246254	0.0233293	1.34457	up	IFI6	interferon,alpha-inducibleprotein6
chr1	27995979	27996787	+	43.0222	31.9449	34.5605	36.5092	29.1344	34.1546	34.3067	32.5319	31.6249	34.0269	36.939	34.1969	32.8296	29.5315	39.6093	33.9901	0.666261	0.284212	1.11638	up
chr1	28002114	28002220	-	17.3196	36.7331	26.8724	26.9751	22.6535	22.179	25.3949	23.4091	19.4596	19.5859	16.4454	18.497	22.712	18.028	16.8898	19.2099	0.850904	0.580794	1.10245	up
chr1	28052490	28089426	+	61.3399	81.9035	82.4784	75.2406	88.7782	75.1377	97.9419	87.2859	92.7273	101.584	101.877	98.7293	75.6307	97.7518	88.0798	87.1541	0.586603	0.196148	1.1639	down	FAM76A	familywithsequencesimilarity76,memberA
chr1	28099694	28150963	+	182.55	224.911	207.584	205.015	261.507	206.432	246.073	238.004	273.876	281.818	249.335	268.343	259.199	213.963	250.844	241.335	0.521172	0.139744	1.15943	down	STX12	syntaxin12
chr1	28151049	28151154	+	19.0921	28.589	22.8889	23.5233	24.7041	18.5596	18.04	20.4345	20.8846	16.5724	20.6641	19.3737	16.4132	18.4856	22.7576	19.2188	0.681472	0.30515	1.14736	up
chr1	28157252	28178187	+	194.708	231.72	211.421	212.617	223.781	247.368	225.298	232.149	194.985	210.531	198.295	201.27	180.575	192.092	182.709	185.126	0.648418	0.263412	1.09348	down	PPP1R8	proteinphosphatase1,regulatorysubunit8
chr1	28160912	28161077	+	45.0814	35.2819	41.6955	40.6863	33.8489	47.3852	42.6893	41.3078	22.0665	27.3965	27.6784	25.7138	25.5834	30.4205	35.888	30.6306	0.981609	0.922936	1.0107	down	SCARNA1	smallCajalbody-specificRNA1
chr1	28199055	28213196	+	78.2407	75.7028	75.6475	76.5303	85.8335	61.5885	73.9541	73.792	73.0488	58.4392	62.7996	64.7625	63.01	49.2707	52.2217	54.8341	0.877366	0.634045	1.0465	up	C1orf38	chromosome1openreadingframe38
chr1	28218035	28241257	-	129.641	158.969	157.585	148.732	138.691	190.025	164.727	164.481	129.698	97.5882	122.571	116.619	167.305	150.097	151.313	156.238	0.725882	0.365252	1.10158	down	RPA2	replicationproteinA2,32kDa
chr1	28261504	28285668	+	52.4791	52.2869	47.4655	50.7438	58.4592	52.1163	62.5592	57.7115	47.8965	48.5409	58.5316	51.6563	42.9345	38.8885	39.4799	40.4343	0.5091	0.131336	1.13532	down	SMPDL3B	sphingomyelinphosphodiesterase,acid-like3B
chr1	28265386	28286704	-	123.413	113.708	105.587	114.236	99.8247	118.633	99.6644	106.041	81.7425	109.646	104.635	98.6744	145.943	101.52	102.117	116.526	0.730946	0.372093	1.07876	up
chr1	28285973	28294607	+	131.551	101.065	101.305	111.307	84.9161	99.8613	68.2699	84.3491	98.5857	107.691	104.714	103.663	81.0152	98.2488	106.568	95.2775	0.324339	0.0434448	1.32506	up	XKR8	XK,Kellbloodgroupcomplexsubunit-relatedfamily,member8
chr1	28296855	28415207	-	143.893	177.691	164.478	162.021	192.755	210.854	209.389	204.333	183.463	164.209	173.293	173.655	173.612	178.247	173.421	175.093	0.209238	0.0167605	1.26486	down	EYA3	eyesabsenthomolog3(Drosophila)
chr1	28356225	28357423	-	30.6951	32.2751	39.3642	34.1115	39.482	25.6043	35.751	33.6125	25.4292	22.9402	21.6459	23.3385	27.1369	29.4377	27.9238	28.1662	0.95632	0.84285	1.02568	up	EYA3-IT1	EYA3intronictranscript1(non-proteincoding)
chr1	28421446	28423069	-	92.7705	57.3492	71.7454	73.9551	345.575	367.467	42.7434	251.928	384.134	290.285	363.945	346.121	53.8315	307.526	332.191	231.183	0.500698	0.125627	2.4227	down
chr1	28469248	28469352	-	27.0792	25.5364	21.7146	24.7768	29.4441	22.4166	26.8085	26.2231	18.4961	22.7463	22.374	21.2055	25.9795	23.5072	20.0464	23.1777	0.851608	0.583211	1.05624	down
chr1	28470667	28470728	-	28.2504	28.2833	33.2085	29.9141	24.2796	28.0991	27.0454	26.4747	20.7929	20.1492	17.1874	19.3765	19.4278	20.8954	18.4824	19.6019	0.547591	0.161005	1.12874	up	RNU7-29P|RNU7-45P	RNA,U7smallnuclear29pseudogene|RNA,U7smallnuclear45pseudogene
chr1	28473677	28520447	-	30.2778	30.0201	31.798	30.6986	36.4202	26.5315	30.7368	31.2295	32.1768	30.462	32.2402	31.6263	29.0007	19.3149	20.403	22.9062	0.981478	0.92221	1.00912	down	PTAFR	platelet-activatingfactorreceptor
chr1	28526789	28559542	-	282.847	286.803	289.424	286.358	309.178	330.042	294.846	311.355	433.361	387.938	371.67	397.657	358.864	323.102	391.25	357.738	0.62764	0.241497	1.08618	down	DNAJC8	DnaJ(Hsp40)homolog,subfamilyC,member8
chr1	28562602	28573417	+	186.614	166.188	176.185	176.329	134.218	181.258	190.933	168.803	151.204	123.09	137.091	137.128	124.487	115.548	131.653	123.896	0.86587	0.609869	1.05562	up	ATPIF1	ATPaseinhibitoryfactor1
chr1	28567780	28573670	-	29.9267	33.4724	29.1828	30.8606	27.1248	25.1152	33.2832	28.5077	24.4971	20.6215	21.0488	22.0558	26.3052	25.0738	35.2478	28.8756	0.734267	0.376706	1.08838	up
chr1	28585963	28609002	+	153.276	160.134	164.11	159.173	198.303	185.503	168.815	184.207	156.585	208.855	169.44	178.293	206.992	214.348	219.687	213.676	0.411661	0.0762005	1.15522	down	SESN2	sestrin2
chr1	28655513	28662478	+	48.29	55.2899	58.9895	54.1898	52.4562	44.2697	55.9644	50.8968	72	48.8929	59.9554	60.2828	63.6359	68.8837	69.4555	67.325	0.803893	0.492793	1.06616	up	MED18	mediatorcomplexsubunit18
chr1	28696093	28827254	+	276.803	316.537	318.743	304.028	277.534	313.297	303.413	298.081	234.428	212.593	238.308	228.443	155.179	174.495	192.999	174.224	0.942628	0.803357	1.01916	up	PHACTR4	phosphataseandactinregulator4
chr1	28749066	28749166	-	177.267	127.178	147.757	150.734	48.2049	113.06	127.27	96.1782	78.5041	73.6744	63.4845	71.8877	103.047	75.8533	75.7661	84.889	0.367162	0.0580891	1.68715	up
chr1	28807874	28807992	+	30.962	30.3868	38.553	33.3006	29.2963	26.6235	26.7666	27.5621	23.8799	22.2227	20.3959	22.1662	34.2398	26.9438	28.8665	30.0167	0.377733	0.061468	1.20217	up
chr1	28832455	28865708	+	157.059	137.373	177.702	157.378	164.407	142.338	156.946	154.563	200.645	169.776	164.841	178.42	156.202	143.961	146.579	148.914	0.966021	0.872015	1.01443	up	RCC1|SNHG3|SNORA73A	regulatorofchromosomecondensation1|smallnucleolarRNAhostgene3(non-proteincoding)|smallnucleolarRNA,H/ACAbox73A
chr1	28835514	28837109	-	63.6487	68.8012	60.9769	64.4756	57.1274	59.1408	72.4533	62.9072	71.4152	85.9354	84.9989	80.7832	59.2641	60.3464	66.4732	62.0279	0.918955	0.740122	1.02941	up	SNHG3|SNORA73A	smallnucleolarRNAhostgene3(non-proteincoding)|smallnucleolarRNA,H/ACAbox73A
chr1	28843988	28844087	+	44.1333	68.444	52.8183	55.1318	57.8657	50.6353	61.1527	56.5512	44.794	54.767	54.2601	51.2737	55.0597	49.1972	46.669	50.3086	0.922396	0.747916	1.03945	down
chr1	28879529	28905057	+	134.015	149.867	139.769	141.217	105.121	134.906	136.657	125.561	127.353	108.434	110.224	115.337	103.21	110.766	111.552	108.509	0.593593	0.203404	1.13146	up	TRNAU1AP	tRNAselenocysteine1associatedprotein1
chr1	28905050	28909495	-	141.632	159.512	170.181	157.108	139.703	156.851	183.273	159.942	156.782	164.642	162.979	161.467	134.524	130.112	159.235	141.29	0.96782	0.877309	1.01463	down	SNHG12	smallnucleolarRNAhostgene12(non-proteincoding)
chr1	28905255	28905334	-	62.9584	63.5088	77.2158	67.8943	49.6107	69.5518	72.9141	64.0255	52.2059	48.2536	41.3494	47.2696	41.3618	50.8943	75.6103	55.9555	0.846094	0.572059	1.07061	up	SNORD99	smallnucleolarRNA,C/Dbox99
chr1	28915835	28969604	-	354.785	355.016	365.876	358.559	367.425	380.321	382.473	376.74	310.612	285.678	300.973	299.088	303.278	283.578	286.254	291.037	0.779056	0.44798	1.05065	down	TAF12
chr1	28918712	28921955	+	55.2473	57.2844	53.5447	55.3588	45.9013	32.2661	45.615	41.2608	52.891	54.9934	41.011	49.6318	51.7329	59.8313	53.6206	55.0616	0.220145	0.0185768	1.35872	up	RAB42
chr1	28969740	28975093	+	26.2781	32.5017	32.6117	30.4638	31.9536	40.6131	30.9212	34.496	33.3724	29.6724	33.4071	32.1506	31.0722	31.1935	32.2621	31.5093	0.643763	0.259285	1.12942	down
chr1	28975112	28975246	+	456.183	340.279	422	406.154	340.776	451.868	458.811	417.152	294.607	245.345	292.05	277.334	245.979	283.72	288.449	272.716	0.95038	0.826272	1.02552	down	RNU11	RNA,U11smallnuclear
chr1	28995240	29045865	+	137.737	130.534	143.594	137.289	121.172	138.927	127.816	129.305	142.097	130.177	122.101	131.458	119.316	116.512	111.54	115.789	0.756139	0.410502	1.06262	up	GMEB1	glucocorticoidmodulatoryelementbindingprotein1
chr1	29016177	29016306	+	17.9803	20.9487	31.2983	23.4091	21.3278	32.4294	19.7688	24.5086	16.0012	18.8672	19.5268	18.1317	16.0011	16.5796	22.5455	18.3754	0.935415	0.781145	1.05066	down
chr1	29063133	29096287	+	142.326	152.714	153.014	149.351	173.453	168.094	150.984	164.177	186.594	201.883	192.031	193.503	194.077	172.82	183.798	183.565	0.605657	0.21816	1.09797	down	YTHDF2	YTHdomainfamily,member2
chr1	29138654	29190208	+	82.0524	83.1514	70.8406	78.6815	42.1069	50.9381	81.3778	58.1409	26.4464	48.9014	38.1222	37.8233	77.4382	58.598	46.6261	60.8874	0.379218	0.0621905	1.40426	up	OPRD1	opioidreceptor,delta1
chr1	29194087	29197779	+	27.2793	24.0367	35.3646	28.8935	38.619	35.1137	28.4419	34.0582	29.4964	32.5981	39.3116	33.802	29.7168	33.9636	36.2356	33.3053	0.585815	0.195555	1.18482	down
chr1	29196995	29203848	-	29.3469	30.4695	33.2879	31.0348	32.8372	27.735	27.4166	29.3296	24.8868	22.4402	24.3022	23.8764	30.5015	22.5166	29.7501	27.5894	0.795292	0.476046	1.06032	up
chr1	29208238	29208347	-	35.0671	24.7391	26.0293	28.6118	29.0226	22.9024	28.2125	26.7125	21.1269	29.4773	24.6048	25.0697	25.2204	26.6954	23.8797	25.2652	0.858393	0.595341	1.06389	up
chr1	29213603	29446613	+	75.4464	79.6495	79.2011	78.099	78.0506	61.7336	56.541	65.4417	144.106	136.418	146.893	142.472	148.565	158.291	143.534	150.13	0.417413	0.079478	1.20438	up	EPB41	erythrocytemembraneproteinband4.1(elliptocytosis1,RH-linked)
chr1	29312222	29312322	+	139.543	131.877	121.073	130.831	89.3576	100.479	119.866	103.234	73.417	70.1795	78.7115	74.1027	94.5517	89.1542	73.8299	85.8453	0.27017	0.0287126	1.2745	up
chr1	29445937	29450447	-	83.3426	86.6857	89.3141	86.4475	94.7309	109.368	89.7769	97.9587	77.2366	76.0765	71.8162	75.0431	82.8633	85.9	77.8431	82.2021	0.528483	0.144375	1.12963	down	TMEM200B	transmembraneprotein200B
chr1	29459862	29462475	+	43.3484	43.6917	36.0807	41.0403	37.397	29.4068	32.2947	33.0329	39.0893	38.6968	44.6154	40.8005	34.2858	37.1094	35.5098	35.635	0.321326	0.0425672	1.24378	up
chr1	29471006	29473506	-	36.3656	47.5955	38.0655	40.6755	39.8759	40.3046	40.62	40.2668	40.3651	37.5035	32.7736	36.8807	29.4543	33.2825	30.025	30.9206	0.99356	0.972188	1.00306	up
chr1	29473876	29508637	-	408.962	475.598	438.043	440.867	468.737	480.995	380.126	443.286	386.869	388.206	357.672	377.582	341.832	371.195	376.954	363.327	0.996531	0.982443	1.00197	down	SRSF4	serine/arginine-richsplicingfactor4
chr1	29479001	29479503	+	47.5825	41.1925	63.4389	50.738	142.884	137.696	39.082	106.554	92.9278	95.3761	79.8447	89.3829	39.0798	69.7236	79.7227	62.842	0.451824	0.0967753	1.8355	down
chr1	29519385	29557454	-	59.5678	64.1337	53.5017	59.0677	68.6516	64.201	55.0359	62.6295	79.6847	69.0527	67.5817	72.1064	72.7437	78.0534	61.0613	70.6195	0.819985	0.522316	1.05874	down	MECR	mitochondrialtrans-2-enoyl-CoAreductase
chr1	29550445	29551328	+	22.6785	23.3181	21.3335	22.4434	27.0745	21.4102	25.0191	24.5013	26.0013	25.6423	20.1966	23.9467	19.5912	20.9386	24.109	21.5463	0.699395	0.328314	1.08733	down
chr1	29563028	29653325	+	131.447	116.151	126.734	124.777	68.5823	73.9523	63.5114	68.682	70.2688	75.9403	89.1271	78.4454	81.7211	99.8402	74.171	85.2441	0.00495651	4.07839e-05	1.81782	up	PTPRU	proteintyrosinephosphatase,receptortype,U
chr1	29580054	29580195	-	16.0061	20.8646	24.178	20.3496	27.0018	16.3735	17.613	20.3294	21.9188	16.8364	17.7563	18.8372	16.002	20.2258	16.0046	17.4108	0.985988	0.93901	1.01216	up
chr1	29656132	29676626	-	46.6383	29.1558	26.8574	34.2172	31.7592	37.5397	33.969	34.4227	37.5575	44.2813	41.5331	41.124	34.472	35.5811	32.7261	34.2597	0.945682	0.813061	1.03507	down
chr1	30117392	30117525	-	34.6019	31.3469	31.6294	32.5261	24.316	20.1082	31.9382	25.4541	26.9328	31.3003	17.3392	25.1908	28.798	19.9348	20.061	22.9313	0.352909	0.0532024	1.29998	up
chr1	30159178	30161573	+	21.5728	25.2481	22.1873	23.0028	20.5398	22.1605	21.0635	21.2546	20.2355	17.7869	19.8196	19.2806	22.0925	19.6156	20.2452	20.6511	0.688499	0.31357	1.08022	up
chr1	30181698	30182394	-	24.5902	32.7774	41.5868	32.9848	38.4663	36.5042	50.1623	41.7109	36.9212	29.8462	31.8538	32.8737	36.0165	37.3783	41.6224	38.3391	0.49205	0.121032	1.28086	down
chr1	30184549	30185414	+	25.0797	22.5473	24.8457	24.1576	22.2286	25.445	22.7847	23.4861	26.1998	23.898	19.5418	23.2132	28.9459	19.4438	26.3542	24.9146	0.90365	0.69919	1.02921	up
chr1	30357749	30357852	+	17.9102	16.9376	18.3447	17.7308	16.0012	16.0008	17.3156	16.4392	16.3574	18.249	16.0013	16.8692	17.1931	16.0008	20.7376	17.9772	0.665596	0.283266	1.07872	up
chr1	30464332	30465136	+	34.6112	35.3656	30.4713	33.4827	34.2713	35.3286	42.8267	37.4755	45.5229	44.753	33.9373	41.4044	34.6351	37.0912	28.4265	33.3843	0.621359	0.23392	1.11608	down
chr1	30486799	30510459	-	100.913	100.421	81.8092	94.3809	93.1088	97.4275	129.885	106.807	70.0905	104.454	92.3384	88.9611	75.5426	78.0031	91.9497	81.8318	0.685169	0.309273	1.12431	down
chr1	30613110	30614454	+	33.5783	26.7879	25.6449	28.6704	33.0414	24.1885	30.9617	29.3972	28.9848	32.6491	31.3874	31.0071	29.0983	26.2394	29.7956	28.3778	0.953243	0.834934	1.02368	down
chr1	30726193	30734008	+	27.688	25.7288	33.5983	29.005	28.3906	30.2073	27.4178	28.6719	22.2835	22.4371	28.1606	24.2937	30.0846	25.0033	38.8039	31.2972	0.988326	0.946573	1.00593	up
chr1	30882407	30884485	-	29.2963	26.5963	26.3927	27.4284	32.4156	45.7369	26.0841	34.7455	30.2887	28.0711	33.0185	30.4594	27.8064	36.2019	31.538	31.8488	0.538556	0.15392	1.23432	down
chr1	30888672	30893955	+	19.7888	27.3115	32.275	26.4584	33.8703	25.4906	35.3569	31.5726	30.5521	22.2191	29.8166	27.5292	27.783	30.3084	24.9374	27.6763	0.605955	0.218666	1.20508	down
chr1	31168512	31181236	-	24.7389	27.2706	23.0455	25.0183	26.9719	22.7128	20.541	23.4086	28.9138	31.3734	18.5377	26.2749	24.4788	22.6314	25.4739	24.1947	0.784083	0.456532	1.07305	up
chr1	31184124	31196434	-	42.7361	48.1239	54.9354	48.5984	35.3929	48.5271	44.5589	42.8263	36.1604	29.9459	30.6869	32.2644	38.2343	29.959	30.9033	33.0322	0.634137	0.248617	1.13865	up	MATN1	matrilin1,cartilagematrixprotein
chr1	31190940	31199674	+	46.5544	40.4818	34.2617	40.4326	35.6252	37.8755	34.0037	35.8348	30.9791	29.4072	31.5457	30.644	42.9408	29.6908	30.2975	34.3097	0.629446	0.243689	1.12063	up	MATN1-AS1	MATN1antisenseRNA1(non-proteincoding)
chr1	31205315	31230683	-	55.9326	60.175	63.1637	59.7571	48.2141	47.8471	45.5505	47.2039	45.7036	48.2324	43.3195	45.7518	47.5629	44.3334	49.6787	47.1917	0.14501	0.00819458	1.26476	up	LAPTM5	lysosomalproteintransmembrane5
chr1	31212003	31212079	-	37.298	26.3539	39.8517	34.5012	66.2061	79.0541	23.1325	56.1309	55.8153	49.6798	91.9596	65.8182	36.6871	73.2454	83.2381	64.3902	0.62494	0.237439	1.45665	down	MIR4420	microRNA4420
chr1	31283225	31288400	-	37.0266	29.7578	31.9219	32.9021	31.6629	27.6555	41.4893	33.6026	21.7046	25.896	30.0422	25.8809	28.4883	28.9464	33.4727	30.3025	0.982587	0.926944	1.01085	down
chr1	31297075	31306693	+	45.9681	45.8053	34.8733	42.2155	57.6742	50.7664	41.2078	49.8828	57.3739	61.8923	62.1191	60.4618	71.9417	61.3578	61.2148	64.8381	0.570922	0.18217	1.18003	down
chr1	31316670	31316957	+	36.1148	35.2614	39.5991	36.9918	47.9615	54.5875	31.5577	44.7022	30.4166	46.548	46.5929	41.1858	41.9155	41.698	63.2434	48.9523	0.642772	0.257604	1.17889	down
chr1	31331005	31333101	+	30.7972	32.1454	24.4585	29.1337	26.7009	28.7508	28.7407	28.0641	33.8552	25.956	24.4983	28.1032	32.4407	29.5794	28.7421	30.2541	0.915701	0.732372	1.03148	up
chr1	31333698	31335492	+	41.4196	56.5413	47.6172	48.526	41.376	32.2546	45.4952	39.7086	43.0962	44.5965	41.4576	43.0501	44.8204	44.0815	35.7809	41.561	0.483098	0.115502	1.22464	up
chr1	31342313	31381608	-	513.339	566.759	531.027	537.042	444.937	405.994	330.357	393.763	377.223	379.571	434.568	397.121	376.446	434.656	366.699	392.6	0.141928	0.00786775	1.37311	up	SDC3	syndecan3
chr1	31404353	31538838	-	223.713	286.296	323.494	277.835	256.981	259.949	289.365	268.765	409.043	397.636	400.802	402.494	415.146	418.015	386.84	406.667	0.950379	0.826184	1.0234	up	PUM1	pumiliohomolog1(Drosophila)
chr1	31408535	31408623	-	56.8	52.2116	47.5588	52.1901	36.7363	49.6555	50.3027	45.5649	34.6434	40.7251	32.2857	35.8847	41.5022	45.1412	34.3686	40.3373	0.588416	0.197598	1.15407	up	SNORD103A|SNORD103B	smallnucleolarRNA,C/Dbox103A|smallnucleolarRNA,C/Dbox103B
chr1	31421964	31422052	-	56.7363	52.19	47.5154	52.1472	36.7316	49.6189	50.2354	45.5286	34.6361	40.7479	32.2838	35.8893	41.5439	45.147	34.3702	40.3537	0.588079	0.197149	1.15397	up	SNORD103A|SNORD103B	smallnucleolarRNA,C/Dbox103A|smallnucleolarRNA,C/Dbox103B
chr1	31441010	31441084	-	30.4165	29.7412	29.29	29.8159	35.7531	26.1687	27.2808	29.7342	20.8681	25.4596	26.8332	24.3869	18.1999	25.5398	21.7624	21.8341	0.973482	0.896522	1.01254	up	SNORD85	smallnucleolarRNA,C/Dbox85
chr1	31460912	31461481	+	56.9489	74.435	68.695	66.693	67.9649	62.4715	48.6924	59.7096	46.5548	53.6193	52.4914	50.8885	43.3333	37.3244	39.7868	40.1482	0.698848	0.32753	1.12095	up
chr1	31652117	31712734	-	32.1883	46.9119	39.7718	39.624	34.151	47.3972	64.8867	48.8116	46.2325	40.7078	39.423	42.1211	35.2631	38.4257	44.1385	39.2758	0.671255	0.291114	1.20481	down	NKAIN1	Na+/K+transportingATPaseinteracting1
chr1	31731956	31769662	-	157.982	150.988	151.405	153.458	162.401	165.945	177.87	168.739	175.965	165.295	175.656	172.305	161.865	146.904	158.217	155.662	0.572489	0.183347	1.09898	down	SNRNP40	smallnuclearribonucleoprotein40kDa(U5)
chr1	31769842	31837783	+	266.196	320.341	328.234	304.924	330.551	269.878	277.151	292.527	346.874	355.126	314.899	338.966	308.558	304.929	294.75	302.746	0.886682	0.655679	1.04222	up	ZCCHC17	zincfinger,CCHCdomaincontaining17
chr1	31805914	31819646	-	72.0842	78.2794	71.5184	73.9607	80.0887	77.1672	77.4512	78.2357	87.8255	89.768	80.6325	86.0754	81.2255	84.0159	85.0168	83.4194	0.75256	0.40545	1.05854	down
chr1	31838100	31849697	-	306.178	274.713	311.548	297.48	213.905	210.635	178.545	201.028	241.058	238.148	312.6	263.935	312.995	453.649	364.497	377.047	0.0426392	0.00108535	1.48238	up	FABP3	fattyacidbindingprotein3,muscleandheart(mammary-derivedgrowthinhibitor)
chr1	31882412	31907527	+	408.368	385.44	363.011	385.606	545.477	554.526	616.126	572.043	386.505	486.77	421.951	431.742	258.504	270.99	285.1	271.531	0.0278482	0.000559722	1.48302	down	SERINC2	serineincorporator2
chr1	31933168	31944351	-	27.504	26.3359	29.0236	27.6212	32.0561	21.0756	27.3161	26.8159	19.7056	21.725	26.1887	22.5398	28.661	29.7817	26.7877	28.4101	0.903314	0.698254	1.04439	up
chr1	31971841	31974167	+	38.856	43.1156	46.1378	42.7031	49.5946	66.1306	41.5862	52.4371	55.8806	54.9868	53.8561	54.9078	44.2275	54.2478	53.1567	50.544	0.535926	0.151655	1.2084	down	LOC149086	ornithinedecarboxylase1pseudogene
chr1	31984036	31989846	+	32.9587	31.9817	29.8238	31.588	36.2914	34.006	31.9493	34.0823	23.7697	24.584	27.955	25.4362	24.4038	25.7262	23.3876	24.5059	0.685124	0.309169	1.07844	down	LOC284551
chr1	32037186	32041174	-	57.5875	54.8668	50.275	54.2431	43.5921	42.3065	62.6635	49.5207	40.3294	52.43	41.4569	44.7388	56.7023	51.6628	41.2432	49.8694	0.731221	0.372412	1.11187	up
chr1	32042086	32053288	+	42.1649	51.6397	41.9661	45.2569	58.7367	33.1035	47.719	46.5198	29.4926	50.4164	62.1596	47.3562	65.2761	36.6884	48.2257	50.0634	0.993565	0.972349	1.00511	down	TINAGL1	tubulointerstitialnephritisantigen-like1
chr1	32083287	32098119	+	52.9362	48.368	48.0876	49.7973	36.9739	52.3661	63.4297	50.9233	48.3116	44.9899	51.5762	48.2926	48.7413	42.4616	42.5184	44.5738	0.999708	0.994944	1.00085	up	HCRTR1	hypocretin(orexin)receptor1
chr1	32095463	32110838	-	98.021	117.482	103.689	106.397	123.029	118.975	121.15	121.051	131.788	116.37	137.52	128.559	127.505	138.501	119.734	128.58	0.466151	0.105337	1.14092	down	PEF1	penta-EF-handdomaincontaining1
chr1	32117848	32169920	-	237.972	204.047	233.939	225.32	247.089	238.775	236.548	240.804	202.924	219.358	197.134	206.472	211.62	218.632	203.616	211.289	0.722519	0.36005	1.07103	down	COL16A1	collagen,typeXVI,alpha1
chr1	32121710	32125539	+	190.794	191.954	164.514	182.421	102.562	145.622	190.541	146.242	87.4124	93.8383	93.2667	91.5058	128.658	111.05	120.617	120.108	0.500298	0.12543	1.28407	up
chr1	32192718	32230494	-	64.2232	67.9151	62.5788	64.9057	57.5845	57.6364	61.6007	58.9405	52.5783	45.6263	55.2524	51.1523	49.2003	57.3673	49.6347	52.0674	0.56645	0.178082	1.10111	up	BAI2	brain-specificangiogenesisinhibitor2
chr1	32224261	32224336	-	32.8428	34.5621	34.1699	33.8583	32.1801	26.3352	34.4375	30.9843	26.859	38.0196	30.9903	31.9563	40.5917	20.2953	32.1268	31.0046	0.673035	0.29372	1.09945	up	MIR4254	microRNA4254
chr1	32254731	32256923	+	35.2468	41.05	47.9042	41.4003	34.5192	36.6125	46.9586	39.3634	38.2338	41.679	49.4529	43.1219	47.7544	37.1822	37.997	40.9779	0.884827	0.651948	1.05309	up
chr1	32256023	32281652	-	107.599	100.566	97.7736	101.98	114.094	118.667	117.093	116.618	169.317	185.761	172.516	175.865	130.046	122.603	133.886	128.845	0.400795	0.0708569	1.14432	down	SPOCD1	SPOCdomaincontaining1
chr1	32307620	32321169	-	35.2099	36.0126	33.2349	34.8191	36.831	41.4062	33.6251	37.2874	30.6137	32.8677	23.4262	28.9692	33.7053	34.5957	29.2933	32.5314	0.75977	0.416713	1.0676	down
chr1	32371833	32410457	-	645.128	696.863	684.114	675.368	734.547	743.986	727.049	735.194	690.213	676.736	676.268	681.072	652.423	596.227	614.508	621.053	0.602498	0.214194	1.08912	down	PTP4A2	proteintyrosinephosphatasetypeIVA,member2
chr1	32379174	32380745	+	22.5177	22.9402	19.6814	21.7131	24.0559	28.3311	21.7978	24.7283	16.8292	22.4481	16.7231	18.6668	19.2406	22.2756	19.9679	20.4947	0.581221	0.191692	1.13477	down
chr1	32398621	32399576	+	19.0683	22.1774	22.2437	21.1632	19.831	25.6098	22.5882	22.6763	24.2805	24.5874	21.5395	23.4691	18.8938	18.5384	19.8981	19.1101	0.794461	0.474705	1.0684	down
chr1	32479430	32526451	+	330.017	401.363	352.705	361.362	449.004	429.074	403.481	427.187	434.589	436.305	399.524	423.473	402.726	394.295	441.803	412.941	0.36659	0.0578442	1.18497	down	KHDRBS1	KHdomaincontaining,RNAbinding,signaltransductionassociated1
chr1	32517892	32539075	-	41.9515	37.3466	37.0923	38.7968	38.858	39.8772	34.3982	37.7111	36.0907	34.9631	32.6261	34.5599	37.4316	31.8423	36.6168	35.2969	0.907264	0.709343	1.02923	up
chr1	32537632	32568467	+	76.0069	62.8243	77.0497	71.9603	67.9827	66.0527	71.2785	68.4379	60.4192	64.4879	59.94	61.6157	54.7292	54.5396	58.7858	56.0182	0.845622	0.570217	1.04753	up	TMEM39B	transmembraneprotein39B
chr1	32573639	32642169	+	268.683	291.094	273.091	277.623	317.997	310.992	323.271	317.42	469.439	421.917	420.949	437.435	403.848	397.052	408.661	403.187	0.395318	0.0684625	1.1439	down	KPNA6|LOC100653335|LOC100652828	karyopherinalpha6(importinalpha7)|uncharacterizedLOC100653335|uncharacterizedLOC100652828
chr1	32645287	32663886	+	284.334	366.28	357.111	335.909	421.257	402.842	400.175	408.091	516.743	464.72	500.231	493.898	513.287	509.596	509.005	510.629	0.328655	0.0450097	1.22225	down	TXLNA	taxilinalpha
chr1	32665987	32670991	+	55.9675	62.1836	66.4632	61.5381	69.51	68.2577	70.0175	69.2617	74.3852	73.8341	75.477	74.5654	69.7335	63.1568	81.6467	71.5124	0.502062	0.126671	1.12825	down	CCDC28B	coiled-coildomaincontaining28B
chr1	32670370	32672415	-	339.031	350.56	336.028	341.873	224.47	231.405	367.042	274.305	207.111	222.317	205.574	211.667	359.226	192.602	219.583	257.137	0.443544	0.0926661	1.27951	up	LOC100653331|LOC100652837	uncharacterizedLOC100653331|uncharacterizedLOC100652837
chr1	32671236	32674288	+	58.7281	64.7119	52.9343	58.7914	47.8832	49.94	51.5759	49.7997	48.8346	57.9562	42.4764	49.7557	58.8519	49.306	47.2271	51.795	0.379123	0.0620621	1.17714	up	IQCC	IQmotifcontainingC
chr1	32674695	32681797	+	30.4181	31.187	31.1738	30.9263	38.2556	42.4632	40.1557	40.2915	38.0211	40.9777	33.5106	37.5032	46.5321	39.0466	33.6522	39.7436	0.0907798	0.00367467	1.30173	down	DCDC2B	doublecortindomaincontaining2B
chr1	32680073	32687972	-	62.2653	59.2832	65.8352	62.4612	66.5726	62.5254	61.6502	63.5827	59.2763	59.1296	79.5596	65.9885	61.6509	71.629	69.5075	67.5958	0.939091	0.792398	1.01832	down	TMEM234	transmembraneprotein234
chr1	32687529	32697205	+	494.467	619.946	577.187	563.867	661.906	695.544	683.355	680.268	714.772	652.498	627.322	664.864	584.416	583.702	600.645	589.588	0.310509	0.0394563	1.21149	down	EIF3I	eukaryotictranslationinitiationfactor3,subunitI
chr1	32697261	32707311	-	75.0195	85.541	81.0591	80.5399	72.4729	67.5815	65.1371	68.3972	55.1685	44.6938	72.0344	57.2989	78.445	82.0738	93.0859	84.5349	0.341916	0.0492595	1.17699	up	MTMR9LP	myotubularinrelatedprotein9-like,pseudogene
chr1	32712818	32714461	+	35.0138	42.2677	48.3372	41.8729	42.044	51.1388	40.3623	44.515	54.7371	49.0319	58.5749	54.1146	72.5243	61.2485	70.6706	68.1478	0.837402	0.553554	1.06652	down	FAM167B	familywithsequencesimilarity167,memberB
chr1	32716840	32751766	+	43.7439	48.8664	46.555	46.3884	48.5182	48.7332	54.8029	50.6848	41.2213	43.8436	44.2155	43.0935	57.8991	54.9186	43.3494	52.0557	0.635314	0.250103	1.09198	down	LCK	lymphocyte-specificproteintyrosinekinase
chr1	32752053	32752162	-	43.3699	53.8257	59.4742	52.2233	46.8828	58.7815	54.43	53.3648	71.7286	25.976	40.0884	45.931	34.2105	37.358	35.8772	35.8152	0.943655	0.806291	1.02611	down
chr1	32757687	32799236	+	187.568	267.562	277.417	244.182	304.728	255.402	258.807	272.979	434.717	382.505	400.498	405.907	518.644	538.396	506.046	521.028	0.690451	0.31619	1.13101	down	HDAC1	histonedeacetylase1
chr1	32786799	32788162	-	27.5305	25.4082	30.4567	27.7984	27.2973	23.855	23.235	24.7957	29.1305	29.0144	28.4625	28.8691	22.6033	19.7708	26.8474	23.0739	0.580473	0.190741	1.12084	up
chr1	32799433	32801980	-	327.503	302.755	340.974	323.744	579.688	584.15	341.985	501.941	417.623	425.557	433.495	425.558	356.694	347.861	388.242	364.266	0.231208	0.0206342	1.50741	down	MARCKSL1	MARCKS-like1
chr1	32813111	32814381	+	27.53	38.1264	36.4078	34.0214	37.5186	32.3102	34.7723	34.867	31.7612	41.3418	34.3578	35.8202	33.9967	32.7258	32.7245	33.149	0.9237	0.750868	1.03323	down
chr1	32814795	32816264	-	36.0004	30.5337	34.4903	33.6748	37.0309	44.8495	36.6184	39.4996	31.4926	31.2352	33.3897	32.0392	27.8359	34.0769	33.669	31.8606	0.456257	0.0994934	1.17061	down
chr1	32816855	32818023	+	39.942	48.8148	38.4655	42.4074	61.8178	52.6064	63.0532	59.1591	52.4044	66.3158	55.7421	58.1541	41.6165	52.7253	53.3147	49.2189	0.121499	0.00604377	1.39831	down
chr1	32817122	32819143	+	39.8465	50.4325	57.1671	49.1487	60.0946	61.0101	48.9136	56.6728	61.7059	62.6392	55.9723	60.1058	59.9615	57.5777	63.0811	60.2068	0.600682	0.211928	1.16004	down	TSSK3	testis-specificserinekinase3
chr1	32826871	32829879	-	73.3047	74.2999	71.613	73.0725	76.4963	73.4394	70.264	73.3999	53.2451	70.3611	82.5244	68.7102	81.1758	83.7707	77.4002	80.7822	0.989601	0.951706	1.00399	down	LOC100128071
chr1	32827798	32829926	+	36.1629	26.3662	34.0365	32.1885	54.4552	57.0168	26.0365	45.8362	37.839	46.8255	38.9513	41.2053	31.1722	55.7642	53.3456	46.7606	0.560484	0.172532	1.35557	down	TSSK3	testis-specificserinekinase3
chr1	32830704	32860332	-	66.3385	81.033	76.6309	74.6675	77.1891	79.305	64.2482	73.5808	140.872	140.75	143.997	141.873	123.063	144.209	136.111	134.461	0.96365	0.864907	1.01556	up	BSDC1	BSDdomaincontaining1
chr1	32930658	32953461	+	56.2094	58.3677	58.0802	57.5525	57.2585	67.4077	67.4873	64.0511	47.3897	54.5707	58.6213	53.5272	63.048	50.5498	51.6309	55.0762	0.579612	0.189927	1.10982	down	ZBTB8B	zincfingerandBTBdomaincontaining8B
chr1	33004772	33071542	+	80.1263	89.7804	92.5742	87.4936	111.323	90.3081	87.7425	96.458	110.721	112.681	93.3112	105.571	108.008	118.746	108.618	111.791	0.687453	0.312035	1.09823	down	ZBTB8A	zincfingerandBTBdomaincontaining8A
chr1	33065773	33116504	-	88.5191	87.1861	110.015	95.24	89.3705	95.6418	87.7905	90.9343	78.5198	79.3727	89.9828	82.6251	77.1581	72.1691	81.997	77.1081	0.877331	0.633686	1.04203	up	ZBTB8OS	zincfingerandBTBdomaincontaining8oppositestrand
chr1	33105552	33105653	+	38.7773	39.5178	51.7279	43.341	33.4521	36.4884	32.3394	34.0933	27.3502	31.6143	20.1398	26.3681	32.4804	28.6973	23.2404	28.1393	0.305274	0.0381686	1.26162	up
chr1	33116743	33151812	+	331.205	378.813	345.711	351.91	390.48	372.468	390.399	384.449	387.552	355.632	380.263	374.482	365.24	373.368	365.679	368.096	0.611365	0.223483	1.09392	down	RBBP4|RBBP4P1	retinoblastomabindingprotein4|retinoblastomabindingprotein4pseudogene1
chr1	33145507	33169197	-	289.533	310.316	297.555	299.135	256.615	248.274	237.822	247.57	252.744	253.677	255.095	253.839	156.565	187.242	177.264	173.69	0.22266	0.0190335	1.20838	up	SYNC	syncoilin,intermediatefilamentprotein
chr1	33171296	33171923	-	18.1048	19.8646	23.3074	20.4256	18.9748	18.3287	17.0281	18.1105	25.5912	16.6122	21.2201	21.1411	26.6411	24.6209	23.1214	24.7945	0.593593	0.20334	1.12279	up
chr1	33183335	33190838	-	60.5899	60.0801	77.4744	66.0481	53.7332	51.6843	67.0839	57.5005	55.8929	68.0239	58.116	60.6776	90.807	46.4092	57.889	65.0351	0.603977	0.216123	1.14821	up
chr1	33207486	33240571	+	290.526	302.814	314.427	302.589	264.397	252.187	159.605	225.396	220.244	255.47	191.518	222.411	231.185	205.513	215.304	217.334	0.31723	0.0412418	1.37495	up	KIAA1522
chr1	33240840	33283754	-	362.386	401.673	420.32	394.793	569.723	551.415	557.368	559.502	431.159	544.13	410.18	461.823	504.356	479.846	496.747	493.65	0.0396097	0.000967428	1.41978	down	YARS	tyrosyl-tRNAsynthetase
chr1	33282368	33324476	+	161.86	154.951	155.269	157.36	157.937	143.846	185.779	162.521	110.746	97.0642	106.599	104.803	117.745	110.509	111.991	113.415	0.923511	0.750331	1.0272	down	S100PBP	S100Pbindingprotein
chr1	33327869	33338083	-	56.8071	64.7008	69.783	63.7636	65.9345	53.6256	57.4287	58.9963	57.0987	47.3143	53.1788	52.5306	66.7864	51.4319	55.0355	57.7513	0.744185	0.392127	1.08098	up	FNDC5	fibronectintypeIIIdomaincontaining5
chr1	33351595	33364042	+	314.976	361.629	304.388	326.998	146.645	223.03	372.264	247.313	97.8182	121.659	78.5448	99.3407	139.163	118.43	149.286	135.626	0.502552	0.127195	1.41741	up	HPCA	hippocalcin
chr1	33360195	33367039	-	173.485	162.878	161.427	165.93	173.453	186.802	217.974	192.743	118.747	118.192	116.655	117.865	151.595	134.945	139.976	142.172	0.462188	0.103092	1.15688	down	TMEM54	transmembraneprotein54
chr1	33391895	33392000	+	38.7825	42.74	37.692	39.7382	31.8221	29.1053	41.0725	34	36.1699	40.2966	41.7906	39.419	38.8669	29.9206	32.8437	33.8771	0.514467	0.134366	1.17984	up
chr1	33394669	33399878	+	25.8315	21.9298	20.6549	22.8054	20.1568	26.6363	26.4816	24.4249	20.8509	23.6854	24.1867	22.9076	25.8879	17.6167	23.6819	22.3955	0.830289	0.539271	1.06711	down
chr1	33402046	33430286	-	115.715	120.458	128.61	121.594	116.783	111.4	124.725	117.636	136.421	106.255	127.686	123.454	114.796	112.342	117.772	114.97	0.880196	0.641898	1.03378	up	RNF19B	ringfingerprotein19B
chr1	33452676	33498070	+	71.1475	50.934	57.8794	59.987	49.3462	57.8618	64.4008	57.2029	32.6528	40.782	33.5197	35.6515	58.3765	49.3009	42.7147	50.1307	0.902113	0.6938	1.04484	up
chr1	33473541	33546597	-	344.916	416.812	400.95	387.559	404.105	400.786	392.537	399.143	408.799	439.934	460.803	436.512	418.339	397.276	364.599	393.405	0.891998	0.669428	1.03319	down	AK2	adenylatekinase2
chr1	33546705	33586131	+	473.052	480.353	466.903	473.436	497.848	445.538	418.785	454.057	455.571	505.651	522.021	494.414	436.287	427.911	393.003	419.067	0.835974	0.54974	1.0453	up	ADC	argininedecarboxylase
chr1	33603694	33606476	-	45.8677	56.9363	54.5184	52.4408	50.6106	43.0414	59.1622	50.9381	40.7375	46.2992	54.2745	47.1037	55.0631	44.3661	50.4883	49.9725	0.923642	0.750636	1.03377	up
chr1	33611003	33647671	-	44.3532	37.3867	41.9244	41.2214	46.5202	32.4245	45.2228	41.3891	41.9823	29.42	34.0498	35.1507	33.7164	43.9743	45.1687	40.9531	0.990312	0.955009	1.00634	up	TRIM62	tripartitemotifcontaining62
chr1	33722146	33766320	+	234.009	228.742	223.46	228.737	196.874	207.524	230.514	211.638	132.614	129.125	159.397	140.379	115.744	127.861	134.276	125.96	0.668728	0.287276	1.08295	up	ZNF362	zincfingerprotein362
chr1	33780296	33791644	+	264.857	229.586	232.957	242.467	219.705	231.357	131.636	194.233	234.433	226.89	244.112	235.145	241.037	225.222	213.026	226.428	0.4988	0.124507	1.28404	up
chr1	33789224	33896653	-	429.704	410.346	373.168	404.406	374.474	392.748	433.713	400.311	321.416	315.226	293.495	310.046	303.374	293.202	286.002	294.193	0.972502	0.892675	1.01041	up	PHC2|MIR3605	polyhomeotichomolog2(Drosophila)|microRNA3605
chr1	33802167	33802465	-	40.7392	66.1784	63.029	56.6489	57.4908	56.386	54.6209	56.1659	44.7612	39.6156	48.7041	44.3603	40.5573	41.0376	49.8992	43.8314	0.980221	0.916065	1.0138	down
chr1	33815953	33828846	+	29.9011	23.8901	22.9771	25.5894	25.9242	17.0572	26.5113	23.1642	24.6379	26.5419	26.4045	25.8614	20.9332	20.4397	19.2552	20.2094	0.763055	0.42187	1.11871	up
chr1	33907626	33907712	-	26.0874	25.8368	27.384	26.436	19.3986	17.5248	20.7803	19.2345	23.3735	23.8137	23.3515	23.5129	23.3031	23.7104	20.4483	22.4873	0.0651455	0.00212242	1.37731	up
chr1	33938232	33961995	+	73.7081	74.5512	72.1653	73.4749	76.1765	76.7036	72.1958	75.0253	100.957	87.6299	86.5769	91.7214	94.231	92.7089	98.2688	95.0696	0.9237	0.750877	1.02082	down	ZSCAN20	zincfingerandSCANdomaincontaining20
chr1	33979609	34631443	-	184.74	211.234	191.935	195.97	116.259	114.449	123.012	117.907	106.025	102.065	99.1529	102.414	148.449	127.817	133.105	136.457	0.00798359	8.49717e-05	1.66021	up	CSMD2	CUBandSushimultipledomains2
chr1	34326076	34330392	+	26.4506	21.7253	27.1219	25.0993	25.5726	27.6109	28.4105	27.198	18.4735	21.3917	25.0198	21.6283	27.7998	25.718	23.5644	25.6941	0.704446	0.334226	1.08777	down	HMGB4	highmobilitygroupbox4
chr1	34329678	34330392	+	119.822	101.066	112.955	111.281	101.788	106.373	114.375	107.512	108.05	114.868	99.4708	107.463	110.856	92.4409	106.379	103.225	0.891771	0.668177	1.0337	up	HMGB4	highmobilitygroupbox4
chr1	34334554	34351059	+	47.671	43.1057	34.269	41.6819	44.7293	45.3113	38.7509	42.9305	50.9744	52.2255	56.2827	53.1609	51.1967	36.0736	34.1125	40.4609	0.912301	0.723036	1.03704	down	LOC402779
chr1	34578550	34578664	+	17.2014	18.5263	18.8151	18.181	16.824	18.8195	16.6156	17.4197	16.6511	19.1273	18.81	18.1962	17.3079	20.0147	19.6283	18.9836	0.835978	0.550139	1.04457	up	RN5S42	RNA,5Sribosomal42
chr1	34632484	34684732	+	75.0116	104.808	68.6229	82.814	64.6542	66.7553	65.8147	65.7414	78.691	77.138	86.5567	80.7952	108.665	79.7664	74.7619	87.731	0.437179	0.0890209	1.2384	up	C1orf94	chromosome1openreadingframe94
chr1	34641467	34641550	-	16.0017	19.9601	16.3083	17.4233	16.532	18.599	16.9526	17.3612	16.0074	17.2504	16.0012	16.4197	16.6939	16.9368	16.3383	16.6563	0.999873	0.997743	1.00024	down
chr1	34830406	34833852	+	70.5459	64.4582	65.0862	66.6968	59.8623	60.6794	80.8596	67.1338	64.4662	78.7782	63.6424	68.9623	60.9227	70.1677	75.8799	68.9901	0.995787	0.979261	1.00255	up
chr1	35081180	35083207	-	25.7918	20.6902	21.5278	22.6699	30.0742	22.7298	18.1916	23.6652	22.4267	24.7628	24.043	23.7442	20.7953	24.5697	20.2995	21.8881	0.956515	0.843436	1.02677	down
chr1	35135200	35135295	-	18.4881	25.1525	22.8919	22.1775	24.3115	17.2914	18.7428	20.1152	32.6189	18.9328	18.5557	23.3691	19.3332	23.1501	18.3455	20.2762	0.75547	0.409415	1.1055	up	MIR552	microRNA552
chr1	35178338	35325417	-	144.432	166.741	169.805	160.326	154.539	153.494	175.739	161.257	168.344	166.314	184.42	173.026	174.631	148.093	153.103	158.609	0.985554	0.93622	1.00642	down	C1orf212	chromosome1openreadingframe212
chr1	35220648	35224113	+	32.9254	39.5706	36.035	36.177	38.7718	38.9857	42.514	40.0905	39.5509	36.5938	42.0965	39.4137	44.145	47.9546	36.2754	42.7917	0.589802	0.199229	1.1103	down	GJB5	gapjunctionprotein,beta5,31.1kDa
chr1	35225342	35229325	+	29.3975	25.1271	36.2421	30.2556	28.8542	28.1427	32.2603	29.7524	26.7407	28.8592	36.4562	30.6854	26.1116	26.8573	31.6633	28.2107	0.987713	0.94495	1.00726	up	GJB4	gapjunctionprotein,beta4,30.3kDa
chr1	35227027	35253698	-	56.1615	51.1648	70.9354	59.4206	113.195	96.5986	47.8539	85.8826	40.9876	44.3284	45.1506	43.4888	50.4278	34.6933	45.6367	43.5859	0.560504	0.172784	1.36925	down
chr1	35246790	35251970	+	39.13	71.5313	39.7744	50.1452	67.828	79.8147	64.2724	70.6383	64.5174	74.8	56.7824	65.3666	63.3706	67.1817	70.8508	67.1344	0.332009	0.0460229	1.46207	down	GJB3	gapjunctionprotein,beta3,31kDa
chr1	35258599	35261348	+	114.983	113.317	101.558	109.953	84.1225	114.697	90.9285	96.5826	74.8124	81.149	88.6859	81.5491	104.83	89.3979	89.814	94.6805	0.573642	0.184401	1.14681	up	GJA4	gapjunctionprotein,alpha4,37kDa
chr1	35316295	35317156	+	40.7698	30.6279	34.4542	35.284	30.433	32.1253	31.0557	31.2047	35.1461	36.9573	36.1721	36.0918	36.625	29.1157	33.9329	33.2245	0.600677	0.211903	1.1232	up
chr1	35331037	35395186	-	80.7572	80.9533	85.4834	82.398	57.1289	71.676	99.6443	76.1497	64.8396	72.2202	67.8337	68.2978	70.2566	66.2068	68.385	68.2828	0.777519	0.445991	1.11055	up	DLGAP3	discs,large(Drosophila)homolog-associatedprotein3
chr1	35409357	35409425	+	16.002	18.622	20.5306	18.3848	18.1298	16.7735	18.432	17.7784	20.17	18.0862	19.1531	19.1364	17.2453	17.9049	29.5345	21.5616	0.915759	0.732554	1.02961	up
chr1	35439957	35444307	-	82.6834	79.9595	90.3208	84.3212	72.2308	55.9553	87.5873	71.9245	56.0238	85.5074	73.4552	71.6621	81.1654	74.8808	83.9996	80.0153	0.551029	0.163997	1.19039	up	LOC653160
chr1	35447127	35450954	-	427.766	473.485	486.105	462.452	494.289	374.57	401.244	423.368	479.286	491.91	490.743	487.313	636.901	675.002	640.354	650.752	0.696747	0.324698	1.09843	up	ZMYM6NB|LOC653160	ZMYM6neighbor|zincfinger,MYM-type6|uncharacterizedLOC653160
chr1	35451766	35497569	-	185.038	180.446	207.447	190.977	165.865	156.101	167.287	163.084	194.037	197.723	220.28	204.013	213.364	230.211	233.782	225.786	0.359701	0.0556712	1.16941	up	ZMYM6	zincfinger,MYM-type6
chr1	35525387	35581460	+	93.7287	128.807	117.607	113.381	106.93	112.596	97.0859	105.537	112.792	110.332	104.789	109.304	103.638	120.992	120.782	115.137	0.816895	0.51801	1.06698	up	ZMYM1	zincfinger,MYM-type1
chr1	35606941	35611998	-	106.74	85.5159	79.4321	90.5626	81.0713	93.3577	77.6053	84.0114	67.5205	71.511	102.208	80.4132	91.4922	77.2558	104.232	90.9934	0.801204	0.48699	1.07272	up
chr1	35641975	35658749	-	515.297	580.617	601.253	565.722	618.107	637.006	626.606	627.24	436.485	467.326	406.92	436.911	362.547	335.115	365.378	354.347	0.556786	0.169135	1.11105	down	SFPQ	splicingfactorproline/glutamine-rich
chr1	35661570	35661663	+	44.549	96.58	63.3687	68.1659	79.1588	104.591	191.917	125.222	46.3931	46.958	63.0185	52.1232	57.4122	57.7961	61.2865	58.8316	0.340671	0.0487373	1.79957	down
chr1	35734568	35887659	+	585.463	651.318	626.379	621.054	642.084	620.49	601.126	621.234	545.41	549.029	567.22	553.887	636.404	651.151	598.329	628.628	0.99809	0.989569	1.00089	down	ZMYM4	zincfinger,MYM-type4
chr1	35775875	35776026	+	23.3861	22.5863	22.3306	22.7677	30.3468	20.3546	18.9623	23.2212	24.4568	16.641	18.3858	19.8279	18.7049	17.1413	16.3975	17.4146	0.997047	0.985117	1.00233	up
chr1	35824423	35831678	-	42.3618	48.9443	46.3482	45.8848	38.4062	45.5658	40.4037	41.4586	33.0272	32.2014	42.087	35.7718	33.1765	31.6557	36.8905	33.9076	0.607527	0.220152	1.10768	up	ZMYM4-AS1	ZMYM4antisenseRNA1(non-proteincoding)
chr1	35899091	36023551	-	123.053	136.147	144.337	134.512	139.639	118.014	128.261	128.638	145.219	138.707	166.378	150.101	167.749	167.266	166.247	167.087	0.849679	0.578491	1.04588	up	KIAA0319L	KIAA0319-like
chr1	36023074	36032875	+	181.687	165.829	140.98	162.832	133.457	161.587	147.136	147.393	137.173	149.433	141.579	142.728	199.539	154.363	135.269	163.057	0.685766	0.309994	1.10211	up	NCDN	neurochondrin
chr1	36035414	36043330	-	70.0029	78.4131	83.2423	77.2194	72.5852	64.3408	67.6762	68.2007	76.78	76.5497	77.3876	76.9058	88.4572	66.4813	66.8061	73.9149	0.52241	0.140513	1.13073	up	PSMB2	proteasome(prosome,macropain)subunit,betatype,2
chr1	36038971	36060929	+	102.137	104.137	95.4069	100.56	63.1825	63.3239	86.3293	70.9452	59.6692	82.5844	95.1609	79.1382	90.3323	72.1568	77.5411	80.0101	0.124746	0.00632092	1.43224	up	TFAP2E	transcriptionfactorAP-2epsilon(activatingenhancerbindingprotein2epsilon)
chr1	36057977	36059256	+	44.4629	45.7699	43.6153	44.616	55.7343	36.3438	44.2628	45.447	41.9632	53.8973	44.983	46.9478	49.1545	57.9381	31.1621	46.0849	0.994801	0.975831	1.00336	down
chr1	36065142	36107445	-	528.528	540.778	582.436	550.58	583.274	587.562	653.416	608.084	682.27	612.329	577.057	623.886	536.714	493.336	530.071	520.04	0.582278	0.192638	1.10389	down	PSMB2	proteasome(prosome,macropain)subunit,betatype,2
chr1	36127392	36130797	-	39.6171	34.8666	40.6897	38.3911	36.5121	43.4208	33.8629	37.932	30.2406	34.1111	32.0809	32.1442	36.1005	31.4119	35.1987	34.237	0.963747	0.865168	1.0154	up
chr1	36133845	36134778	+	23.1822	19.7499	24.7681	22.5667	22.9718	20.2268	20.6007	21.2664	19.7233	20.6547	20.6342	20.3374	24.1297	24.1611	20.7602	23.017	0.814127	0.512483	1.05812	up
chr1	36179476	36185073	-	97.8264	119.562	105.521	107.636	109.721	104.31	101.653	105.228	128.058	134.895	112.329	125.094	135.012	129.517	103.578	122.702	0.941499	0.800693	1.01989	up	C1orf216	chromosome1openreadingframe216
chr1	36185819	36235568	-	138.464	149.991	162.473	150.31	150.577	157.795	172.529	160.3	158.068	165.187	130.322	151.192	105.919	107.189	101.88	104.996	0.756189	0.41094	1.06703	down	CLSPN	claspin
chr1	36204990	36209177	+	24.7904	38.0423	30.1362	30.9896	26.7094	33.0315	27.7295	29.1568	29.3262	27.7734	39.3679	32.1559	18.8431	21.289	26.4927	22.2083	0.896155	0.680145	1.05124	up
chr1	36273773	36323491	+	107.781	145.751	148.763	134.098	143.703	130.029	142.376	138.703	133.609	131.117	124.377	129.701	140.755	143.459	126.495	136.903	0.893612	0.672865	1.04415	down	EIF2C4	eukaryotictranslationinitiationfactor2C,4
chr1	36335409	36389900	+	177.889	171.126	197.078	182.031	199.408	214.123	185.095	199.542	225.904	202.401	220.368	216.224	222.45	203.838	196.925	207.738	0.63568	0.250731	1.09622	down	EIF2C1	eukaryotictranslationinitiationfactor2C,1
chr1	36396319	36522063	+	161.107	191.249	184.386	178.914	193.129	162.451	158.567	171.382	187.217	170.753	150.194	169.388	197.018	191.589	181.549	190.052	0.866957	0.612132	1.04525	up	EIF2C3	eukaryotictranslationinitiationfactor2C,3
chr1	36546712	36547923	-	42.6267	30.7512	32.0226	35.1335	28.0465	36.2818	35.8593	33.3959	27.1101	34.2955	29.4318	30.2791	31.5063	31.3849	31.6628	31.518	0.89991	0.688769	1.0478	up
chr1	36549676	36553876	+	67.1173	64.8044	58.7194	63.547	46.1001	54.7478	48.8554	49.9011	54.3454	47.3508	66.7789	56.1584	54.9669	54.8669	53.0474	54.2937	0.185643	0.0130948	1.27471	up	TEKT2	tektin2(testicular)
chr1	36554453	36559533	+	70.1367	109.023	96.6272	91.9288	88.6246	95.4656	95.7756	93.2886	107.693	88.0132	98.0457	97.9173	108.585	109.431	91.1792	103.065	0.939149	0.792622	1.03125	down	ADPRHL2	ADP-ribosylhydrolaselike2
chr1	36560837	36590821	-	101.493	107.394	108.042	105.643	67.3953	70.5557	85.6247	74.5252	76.2474	75.8825	71.5477	74.5592	81.2931	84.4483	78.2098	81.317	0.0720151	0.0025285	1.42478	up	COL8A2	collagen,typeVIII,alpha2
chr1	36602173	36615098	-	270.762	265.049	244.46	260.09	274.017	253.159	266.941	264.706	328.024	326.548	262.288	305.62	306.15	311.953	310.35	309.484	0.939634	0.794393	1.01817	down	TRAPPC3	traffickingproteinparticlecomplex3
chr1	36621180	36646450	+	295.012	301.729	328.3	308.347	276.478	317.662	350.511	314.883	204.048	210.43	218.616	211.032	178.086	186.065	191.555	185.235	0.95406	0.836762	1.0175	down	MAP7D1	MAP7domaincontaining1
chr1	36690017	36770958	+	691.504	769.993	815.612	759.037	822.842	773.339	829.581	808.587	1071.72	866.88	994.633	977.746	916.858	954.585	931.144	934.195	0.743027	0.390611	1.06723	down	THRAP3	thyroidhormonereceptorassociatedprotein3
chr1	36771988	36794818	+	53.1219	63.7641	67.5697	61.4852	51.5719	53.8477	62.8007	56.0734	56.513	58.2573	52.3492	55.7065	46.0933	54.5533	42.5075	47.718	0.712001	0.3459	1.09484	up	SH3D21|LOC100127947	SH3domaincontaining21|uncharacterizedLOC100127947
chr1	36787632	36789755	-	299.39	253.447	269.28	274.039	131.774	195.066	245.228	190.689	141.065	112.299	130.168	127.844	215.699	162.997	168.795	182.497	0.270336	0.0287364	1.47996	up	FAM176B	familywithsequencesimilarity176,memberB
chr1	36805225	36851497	-	58.8543	70.5931	68.9399	66.1291	62.6428	57.5282	57.9467	59.3726	74.0999	76.8527	77.9086	76.287	88.6931	100.313	76.0759	88.3606	0.592343	0.201898	1.11108	up	STK40	serine/threoninekinase40
chr1	36832620	36833637	+	56.4085	41.7314	52.0743	50.0714	49.2649	49.5209	43.525	47.4369	46.3595	44.3911	47.4158	46.0555	37.3254	31.9303	38.4083	35.888	0.870947	0.6222	1.04903	up
chr1	36856839	36863493	-	88.6197	99.3797	89.9963	92.6652	85.6375	103.419	103.118	97.3918	87.8742	84.7473	77.1181	83.2465	79.1195	98.3799	79.3313	85.6102	0.845097	0.569129	1.04838	down	LSM10
chr1	36868322	36868460	-	60.782	61.0731	66.9255	62.9268	45.622	52.6532	62.6467	53.6406	26.727	46.526	50.1909	41.148	57.0398	66.5812	55.5519	59.7243	0.468599	0.107204	1.18188	up
chr1	36881428	36916086	-	67.9541	63.5836	60.1114	63.883	49.354	71.0944	65.4447	61.9644	68.269	62.2901	71.0452	67.2014	57.0998	59.7508	59.159	58.6699	0.90366	0.699599	1.04191	up	OSCP1	organicsolutecarrierpartner1
chr1	36884051	36884179	-	27.6149	32.9257	28.7133	29.7513	28.1028	35.3357	27.3496	30.2627	21.8851	20.0415	27.9891	23.3052	23.4439	24.1198	26.6645	24.7427	0.971668	0.889939	1.01325	down
chr1	36916215	36917200	+	59.085	53.0444	66.044	59.3911	81.3219	90.1409	44.3373	71.9334	65.3228	68.0097	67.6492	66.9939	80.6911	67.136	72.9259	73.5843	0.758792	0.414998	1.16229	down
chr1	36921319	36930040	-	722.096	791.96	756.155	756.737	666.586	762.805	909.723	779.705	600.1	593.313	574.204	589.206	591.448	524.594	605.359	573.8	0.944333	0.810012	1.02272	down	MRPS15	mitochondrialribosomalproteinS15
chr1	36931644	36948915	-	22.4036	23.3155	23.7754	23.1649	26.7519	26.9209	28.3154	27.3294	23.6465	25.1455	19.6137	22.8019	25.9704	22.2336	22.4919	23.5653	0.282215	0.031561	1.17975	down	CSF3R	colonystimulatingfactor3receptor(granulocyte)
chr1	37235456	37241369	+	46.8947	35.46	40.1528	40.8359	49.7261	54.8462	29.1696	44.5807	34.9042	46.7675	36.5033	39.3917	33.5494	39.1296	45.3302	39.3364	0.914452	0.729297	1.06013	down
chr1	37261128	37499844	-	110.38	89.7368	101.548	100.555	64.8996	65.8126	136.916	89.2092	67.0688	76.727	75.8326	73.2095	113.245	81.2144	94.2319	96.2304	0.730441	0.371104	1.19814	up	GRIK3	glutamatereceptor,ionotropic,kainate3
chr1	37627164	37627235	+	20.6563	20.6748	21.3924	20.9079	24.7684	16.4392	18.5281	19.9119	21.2344	17.9798	20.1297	19.7813	21.4712	16.7657	19.7795	19.3388	0.843019	0.564637	1.0659	up	MIR4255	microRNA4255
chr1	37669211	37669317	+	24.4484	21.4521	29.1732	25.0246	19.8821	22.7954	22.6559	21.7778	21.771	19.3798	16.0229	19.0579	22.3764	17.5881	22.9493	20.9713	0.582762	0.192996	1.14219	up
chr1	37728340	37790701	-	38.0872	36.8847	44.66	39.8773	33.6347	38.1371	28.8943	33.5554	23.9271	33.2345	25.3177	27.4931	33.9868	26.7722	30.2947	30.3512	0.453323	0.0977876	1.19179	up
chr1	37730278	37730387	-	22.616	17.9562	23.973	21.5151	24.0257	31.2272	23.1754	26.1428	21.8205	16.4636	24.497	20.927	23.7319	19.2749	23.112	22.0396	0.486733	0.117648	1.21328	down	RN5S43	RNA,5Sribosomal43
chr1	37920480	37940044	-	36.8599	43.1938	40.6982	40.2507	44.2418	56.6774	49.7291	50.2161	30.8596	32.7705	32.5222	32.0508	48.8938	40.686	29.1384	39.5727	0.293896	0.0350405	1.24385	down	LOC728431
chr1	37940119	37949978	+	144.58	152.185	148.582	148.449	140.886	128.43	150.166	139.827	125.039	139.289	137.61	133.979	159.718	122.583	115.259	132.52	0.750823	0.402203	1.06361	up	ZC3H12A	zincfingerCCCH-typecontaining12A
chr1	37958176	37980375	-	288.738	308.605	280.126	292.49	306.966	309.798	323.326	313.364	266.956	243.934	260.834	257.241	248.71	262.909	258.301	256.64	0.691578	0.317453	1.07197	down	MEAF6	MYST/Esa1-associatedfactor6
chr1	38002142	38019905	-	139.369	138.59	153.769	143.909	148.997	126.956	172.478	149.477	147.743	139.228	141.923	142.965	151.362	137.427	134.96	141.25	0.918506	0.739182	1.03181	down	SNIP1	Smadnuclearinteractingprotein1
chr1	38022520	38032458	+	73.6893	84.7067	82.0262	80.1407	45.2248	47.4783	60.0775	50.9269	88.5081	83.9751	86.3796	86.2876	82.9286	87.7602	100.103	90.2641	0.0433912	0.00111577	1.5833	up	DNALI1	dynein,axonemal,lightintermediatechain1
chr1	38032413	38061586	-	467.315	449.071	453.671	456.686	461.61	427.431	410.529	433.19	572.101	589.986	578.907	580.331	531.077	551.287	584.572	555.645	0.774258	0.439024	1.05534	up	GNL2	guaninenucleotidebindingprotein-like2(nucleolar)
chr1	38076951	38100595	-	252.035	225.038	219.438	232.17	103.513	97.6774	94.4568	98.5489	93.7997	130.301	155.443	126.514	210.115	292.62	225.493	242.743	0.000763628	2.21855e-06	2.35326	up	RSPO1	R-spondin1
chr1	38147242	38157914	-	108.384	120.853	116.309	115.182	80.104	90.5101	94.303	88.3057	114.347	92.845	94.52	100.571	109.511	118.468	117.155	115.045	0.13144	0.00689757	1.30613	up	C1orf109	chromosome1openreadingframe109
chr1	38158090	38175391	+	177.369	201.002	198.113	192.161	151.892	148.87	193.053	164.605	260.104	222.942	236.07	239.705	173.705	151.861	164.524	163.363	0.477152	0.111594	1.17397	up	CDCA8	celldivisioncycleassociated8
chr1	38179552	38230824	-	35.3464	40.2515	35.1548	36.9176	32.201	35.821	35.2468	34.4229	32.5737	34.4036	43.449	36.8087	45.234	37.8799	31.5295	38.2145	0.728448	0.368623	1.07151	up	EPHA10	EPHreceptorA10
chr1	38203627	38203726	-	29.1923	20.1326	26.4229	25.2493	24.4343	24.7765	30.1969	26.4693	21.1178	25.0331	22.2594	22.8034	22.5005	19.0598	17.7713	19.7772	0.878626	0.637446	1.05589	down
chr1	38215874	38215974	+	25.6441	19.2181	26.4583	23.7735	21.2733	20.3687	18.9105	20.1842	18.8434	22.2424	19.5949	20.2269	22.2091	21.0181	21.9252	21.7175	0.536786	0.152127	1.16749	up
chr1	38259474	38267278	+	66.48	65.8461	70.5874	67.6378	53.1064	48.6695	66.9438	56.2399	32.2473	53.0249	55.8606	47.0442	44.6259	40.6915	46.2231	43.8468	0.398997	0.070092	1.21323	up	MANEAL	mannosidase,endo-alpha-like
chr1	38265392	38266551	-	64.3481	56.7441	53.0052	58.0325	58.7406	75.5343	64.29	66.1883	38.683	75.9433	48.4551	54.3604	58.5528	63.8488	65.8356	62.7457	0.578166	0.188631	1.13802	down
chr1	38268614	38273865	-	67.8866	75.6256	82.1933	75.2351	82.2467	86.5824	80.3109	83.0467	98.1723	109.854	97.8597	101.962	78.182	75.451	86.1377	79.9235	0.59864	0.209449	1.10665	down	YRDC	yrdCdomaincontaining(E.coli)
chr1	38272651	38275126	+	362.016	301.468	302.443	321.976	284.604	281.013	357.857	307.825	210.22	199.883	203.864	204.656	263.413	236.988	232.952	244.451	0.871712	0.623807	1.04869	up	C1orf122	chromosome1openreadingframe122
chr1	38275239	38325292	-	185.943	216.311	222.228	208.161	269.29	261.263	231.389	253.981	387.797	382.103	335.102	368.334	370.121	396.776	386.696	384.531	0.300531	0.0368214	1.22122	down	MTF1	metal-regulatorytranscriptionfactor1
chr1	38292232	38293886	-	25.5059	26.895	31.9806	28.1272	19.3047	39.5896	19.1129	26.0024	23.3825	30.0894	22.9206	25.4642	24.8855	29.5421	24.347	26.2582	0.803893	0.492701	1.14519	up
chr1	38326369	38327252	+	91.1443	95.0537	88.3594	91.5191	61.3809	66.6108	93.8585	73.9501	59.2782	67.042	59.5555	61.9586	89.1421	63.3532	59.7084	70.7346	0.407651	0.0739965	1.25883	up	INPP5B	inositolpolyphosphate-5-phosphatase,75kDa
chr1	38326369	38412729	-	124.527	152.012	144.703	140.414	220.373	210.49	177.769	202.877	167.352	186.318	192.249	181.973	235.195	231.151	256.489	240.945	0.0821206	0.00312628	1.44392	down	INPP5B	inositolpolyphosphate-5-phosphatase,75kDa
chr1	38349909	38349989	+	20.9242	24.3817	22.4698	22.5919	21.0958	25.4866	22.0893	22.8905	17.0922	17.4866	19.2036	17.9274	16.8731	16.8485	20.9919	18.2378	0.96983	0.885797	1.01187	down
chr1	38350695	38350789	+	34.0662	33.8019	40.1624	36.0102	41.1049	41.1836	31.1118	37.8001	24.8773	22.0539	23.5473	23.4928	31.4568	27.6277	30.1327	29.7391	0.893115	0.671734	1.04428	down
chr1	38422219	38456593	-	257.348	289.821	284.441	277.203	340.695	284.104	324.79	316.53	344.565	341.978	313.747	333.43	284.669	325.622	354.325	321.539	0.501796	0.126355	1.14008	down	SF3A3	splicingfactor3a,subunit3,60kDa
chr1	38462442	38471278	-	186.034	224.899	235.497	215.477	237.994	216.06	254.921	236.325	248.482	263.309	248.399	253.396	257.062	225.464	219.779	234.102	0.680736	0.304303	1.09983	down	FHL3	fourandahalfLIMdomains3
chr1	38474930	38490497	+	279.238	308.111	297.224	294.858	330.163	333.046	353.916	339.042	323.1	307.482	319.056	316.546	323.932	283.753	295.984	301.223	0.39229	0.0672636	1.15024	down	UTP11L	UTP11-like,U3smallnucleolarribonucleoprotein,(yeast)
chr1	38509523	38512450	-	93.6009	89.0748	69.831	84.1689	71.3596	85.9768	81.8568	79.7311	64.733	76.5584	84.2156	75.169	75.0089	78.5356	65.7518	73.0987	0.872246	0.625713	1.0505	up	POU3F1	POUclass3homeobox1
chr1	38512986	38584697	+	89.1035	97.0172	107.479	97.8666	59.2825	78.9691	79.639	72.6302	55.381	57.6597	47.292	53.4442	76.2146	62.5632	63.5109	67.4296	0.205762	0.0160722	1.35577	up
chr1	38554903	38555001	+	240.207	239.864	242.123	240.732	92.6366	113.234	223.122	142.998	95.2833	85.9607	91.1678	90.8039	152.704	106.479	106.61	121.931	0.213742	0.017545	1.81313	up	MIR3659	microRNA3659
chr1	38607365	38628221	+	22.5285	23.7603	23.2429	23.1772	27.3938	24.9793	24.068	25.4804	16.0089	22.9099	27.5944	22.171	21.6689	23.7883	19.1086	21.5219	0.594826	0.204502	1.09799	down
chr1	38658716	38676024	+	49.4706	40.5049	51.1766	47.0507	46.5958	40.5451	50.2527	45.7979	41.4605	42.5422	43.6382	42.547	41.455	34.6013	36.5708	37.5423	0.937273	0.786371	1.02603	up
chr1	38674706	38680439	-	51.4658	44.1401	49.1723	48.2594	46.9744	47.3067	44.5589	46.28	50.5411	47.5029	48.6887	48.9109	39.3376	54.7845	51.1799	48.434	0.851601	0.582994	1.041	up	LOC339442
chr1	38677715	38679106	+	32.4041	39.5915	34.0778	35.3578	41.2649	38.7626	45.0917	41.7064	31.3852	28.94	27.2715	29.1989	36.5189	35.1269	31.0635	34.2364	0.405161	0.0728657	1.1816	down
chr1	38765781	38777050	-	33.5716	31.4635	27.4064	30.8139	30.3795	33.8026	29.2137	31.1319	31.8259	29.148	28.6701	29.8813	22.2675	28.0397	34.7382	28.3484	0.970073	0.886284	1.01196	down
chr1	38862331	38862437	+	34.5852	31.7395	32.8677	33.0641	42.8942	57.8137	31.5914	44.0997	62.4629	53.2374	49.0918	54.9307	41.0712	60.8822	61.92	54.6245	0.459742	0.101403	1.29493	down
chr1	38940868	38942156	+	43.8074	37.6899	42.7695	41.4223	44.7213	32.4081	42.45	39.8598	38.2042	44.0729	40.4883	40.9218	42.5128	38.0471	33.1134	37.8911	0.886685	0.655879	1.04702	up
chr1	39303870	39325495	-	190.353	225.687	189.359	201.8	230.781	184.671	214.436	209.963	306.521	302.094	318.187	308.934	291.792	306.775	332.471	310.346	0.891555	0.667493	1.03956	down	RRAGC	Ras-relatedGTPbindingC
chr1	39325672	39385068	+	56.897	78.5794	53.6788	63.0518	67.0836	61.0188	72.6999	66.9341	46.6262	41.5454	42.5921	43.5879	68.0461	52.7404	55.042	58.6095	0.826498	0.533319	1.07433	down
chr1	39328162	39347298	-	84.1502	96.8256	93.313	91.4296	85.2152	105.879	89.7921	93.6289	93.2139	94.1316	91.4443	92.9299	82.0729	83.258	78.4713	81.2674	0.942628	0.803414	1.02139	down	GJA9-MYCBP
chr1	39351479	39407471	-	93.7844	82.4343	87.4381	87.8856	70.5329	80.1101	77.8796	76.1742	113.488	107.248	93.5898	104.775	108.355	116.986	114.729	113.357	0.422005	0.0819349	1.15384	up	RHBDL2	rhomboid,veinlet-like2(Drosophila)
chr1	39392542	39392649	+	24.3913	23.3014	25.8598	24.5175	23.0367	21.7982	20.3906	21.7418	18.4633	24.496	19.1958	20.7184	24.8253	23.2405	23.058	23.7079	0.491051	0.120372	1.12804	up
chr1	39416497	39416597	-	32.6481	34.0475	26.2044	30.9667	22.4884	18.4907	20.9403	20.6398	19.8276	19.8105	16.009	18.549	31.1985	21.4195	16.7789	23.1323	0.0737196	0.00264133	1.49557	up
chr1	39456895	39471737	+	314.435	347.506	347.485	336.475	336.611	337.354	393.574	355.847	264.529	293.942	241.39	266.62	272.566	295.604	277.969	282.047	0.802519	0.489302	1.05585	down	AKIRIN1	akirin1
chr1	39491967	39500308	+	923.934	803.638	910.265	879.279	780.699	996.927	995.842	924.489	547.775	486.137	577.031	536.981	657.269	691.469	750.133	699.624	0.872016	0.624643	1.0467	down	NDUFS5	NADHdehydrogenase(ubiquinone)Fe-Sprotein5,15kDa(NADH-coenzymeQreductase)
chr1	39508264	39509883	+	34.8566	42.3286	44.7319	40.639	46.4937	44.4302	51.4006	47.4415	34.2964	30.8104	27.4514	30.8527	39.8606	42.2587	40.3308	40.8167	0.466542	0.105839	1.17175	down
chr1	39512712	39514128	+	48.9575	42.8037	45.1325	45.6312	58.1746	51.7553	45.7656	51.8985	34.5229	40.7196	45.5848	40.2758	50.7022	38.2783	45.0406	44.6737	0.557931	0.170021	1.13365	down
chr1	39546988	39952810	+	350.931	420.277	410.686	393.965	495.192	443.641	440.028	459.621	311.922	289.06	299.97	300.317	293.873	278.081	280.394	284.116	0.419338	0.0807743	1.16862	down	MACF1	microtubule-actincrosslinkingfactor1
chr1	39586612	39586715	-	26.9949	22.9669	31.0016	26.9878	25.093	35.8217	30.3681	30.4276	19.7575	22.0596	22.9376	21.5849	20.5433	19.2134	24.6825	21.4797	0.703916	0.333163	1.12404	down
chr1	39619836	39619968	-	20.4187	21.3937	26.1476	22.6533	20.8601	30.5057	20.5153	23.9604	27.0614	22.7104	23.3142	24.362	21.2414	20.5549	23.6255	21.8073	0.913378	0.726708	1.04555	down	RN5S44	RNA,5Sribosomal44
chr1	39715510	39723321	-	31.6096	32.9191	33.8325	32.7871	32.4662	29.2783	32.1469	31.2971	29.3712	34.0349	37.6705	33.6922	38.821	35.3655	30.331	34.8392	0.807112	0.49939	1.04832	up
chr1	39875176	39882154	+	184.654	249.033	229.035	220.907	248.283	258.476	270.341	259.033	211.463	195.927	187.075	198.155	184.224	183.513	177.556	181.764	0.459012	0.100893	1.18101	down	KIAA0754
chr1	39957318	39995541	+	39.4349	44.3612	55.4284	46.4082	24.93	44.6695	55.4048	41.6681	33.9377	34.0648	36.3823	34.7949	55.8217	45.6857	47.9026	49.8033	0.785976	0.459673	1.16264	up	BMP8A	bonemorphogeneticprotein8a
chr1	39987952	40025370	-	33.9902	41.3418	36.919	37.417	34.3372	46.1651	46.8348	42.4457	44.0675	45.0026	52.5448	47.205	44.9065	47.0824	37.4264	43.1384	0.661328	0.278007	1.1269	down	PPIEL	peptidylprolylisomeraseE-likepseudogene
chr1	40026485	40042521	-	339.66	406.171	357.021	367.617	299.715	303.971	299.983	301.223	368.852	358.394	351.39	359.546	361.528	377.866	327.738	355.711	0.257923	0.0259017	1.21694	up	PABPC4	poly(A)bindingprotein,cytoplasmic4(inducibleform)
chr1	40030769	40038875	+	77.1299	91.8925	80.8153	83.2792	69.337	65.8238	65.0003	66.7204	72.9133	77.8341	65.7294	72.1589	66.7572	64.2866	62.5058	64.5165	0.209816	0.016906	1.24521	up	LOC100506950
chr1	40033046	40033182	-	56.6103	50.7452	58.3994	55.2516	67.8834	58.1107	52.4041	59.4661	62.0839	56.5547	59.3908	59.3432	63.9438	56.3304	58.9463	59.7402	0.777147	0.444634	1.07208	down	SNORA55	smallnucleolarRNA,H/ACAbox55
chr1	40089103	40105617	-	32.3731	36.5824	41.1127	36.6894	42.1331	42.1417	35.5994	39.9581	44.1391	52.5751	36.2772	44.3304	34.5367	36.3148	39.0687	36.6401	0.715322	0.351226	1.09089	down	HEYL	hairy/enhancer-of-splitrelatedwithYRPWmotif-like
chr1	40099088	40099575	+	29.6715	38.0684	43.3441	37.028	35.2242	40.4315	43.9312	39.8623	30.3235	24.7689	27.1387	27.4104	35.7331	34.9931	29.7631	33.4964	0.796461	0.478389	1.08517	down
chr1	40124793	40137710	-	25.2314	32.1295	26.4925	27.9511	27.5178	29.732	35.5962	30.9487	24.3857	26.2692	31.4481	27.3676	30.1752	25.1199	28.9721	28.089	0.697926	0.32613	1.10686	down	NT5C1A	5'-nucleotidase,cytosolicIA
chr1	40144320	40157361	-	53.8799	57.9447	60.9174	57.5807	39.8021	73.2012	52.4346	55.146	75.8013	68.496	70.95	71.7491	55.7061	71.9365	77.2355	68.2927	0.870178	0.62035	1.07576	up	HPCAL4	hippocalcinlike4
chr1	40157854	40229586	+	85.0478	87.0489	91.091	87.7293	102.185	99.1832	102.159	101.176	82.4213	83.8798	101.399	89.2335	99.4352	127.452	78.8072	101.898	0.352877	0.0530698	1.15363	down	PPIE	peptidylprolylisomeraseE(cyclophilinE)
chr1	40189238	40189299	-	16.5741	24.4815	16.0008	19.0188	18.3418	18.0303	16.419	17.597	16.1096	17.8772	16.0085	16.6651	16.0007	18.6421	20.9409	18.5279	0.872032	0.624807	1.06139	up
chr1	40222854	40254533	-	22.6358	32.8145	23.0853	26.1786	31.3372	39.252	23.5501	31.3798	26.0521	31.0947	21.5886	26.2451	29.6086	30.877	23.1424	27.876	0.658805	0.274451	1.19098	down	BMP8B	bonemorphogeneticprotein8b
chr1	40235195	40237020	-	59.5264	64.7424	67.0321	63.767	38.9366	34.1404	29.3677	34.1482	55.1536	49.864	50.2813	51.7663	41.022	53.1397	45.2419	46.4679	0.00878756	0.000100647	1.87742	up	OXCT2	3-oxoacidCoAtransferase2
chr1	40254654	40255843	+	51.0854	47.8213	43.517	47.4746	30.0123	29.2868	64.1619	41.1537	21.803	48.4018	36.7342	35.6464	54.4811	27.7572	31.4437	37.894	0.687775	0.312628	1.23531	up
chr1	40289924	40303684	+	38.6187	40.3729	45.145	41.3789	47.6935	35.4964	55.4568	46.2156	39.5169	43.4021	46.1753	43.0315	42.6364	37.6388	42.7964	41.0239	0.770376	0.43274	1.10078	down
chr1	40306703	40349183	-	131.822	134.476	132.018	132.772	142.973	156.753	136.269	145.332	114.005	108.142	109.501	110.549	98.9225	96.1232	109.733	101.593	0.614044	0.226396	1.09278	down	TRIT1	tRNAisopentenyltransferase1
chr1	40347238	40347350	-	30.458	40.8375	36.2671	35.8542	37.6505	36.2728	33.3279	35.7504	19.0744	21.2735	23.0429	21.1303	24.2168	21.3084	28.8696	24.7983	0.994406	0.974286	1.00299	down
chr1	40361096	40367928	-	45.7592	38.278	41.8975	41.9782	35.588	40.9373	38.0026	38.176	41.1627	44.6712	41.6626	42.4989	43.1891	38.9507	29.6607	37.2668	0.640781	0.255629	1.09848	up	MYCL1	v-mycmyelocytomatosisviraloncogenehomolog1,lungcarcinomaderived(avian)
chr1	40363417	40364770	+	32.2677	32.4072	26.3864	30.3538	34.7634	41.5383	43.2128	39.8382	30.5055	29.3807	42.1469	34.011	29.6417	29.4905	27.4594	28.8639	0.214772	0.0177047	1.3126	down
chr1	40410562	40410670	-	59.1696	52.5427	53.033	54.9151	37.5605	46.3695	39.98	41.3033	27.2772	30.7353	30.9293	29.6473	41.5934	37.1649	28.0265	35.5949	0.135731	0.00726833	1.33286	up
chr1	40420784	40435638	+	48.799	45.7021	49.6352	48.0454	44.6896	49.0486	49.283	47.6738	51.1932	38.6932	46.6056	45.4973	50.2467	49.3481	41.4207	47.0051	0.976922	0.906781	1.00817	up	MFSD2A	majorfacilitatorsuperfamilydomaincontaining2A
chr1	40505905	40538321	+	852.004	892.155	902.907	882.355	1075.51	1047.99	1197.03	1106.84	1164.56	1185.53	1131.18	1160.42	1080.02	986.833	1052.87	1039.91	0.172048	0.0112636	1.25271	down	CAP1	CAP,adenylatecyclase-associatedprotein1(yeast)
chr1	40538379	40563375	-	174.321	195.574	199.774	189.89	250.973	237.695	224.517	237.728	374.616	386.733	395.892	385.747	341.302	371.947	362.895	358.715	0.191519	0.013891	1.25285	down	PPT1	palmitoyl-proteinthioesterase1
chr1	40623424	40626915	-	23.374	26.7025	27.2471	25.7745	23.5596	28.2116	31.4057	27.7257	35.1087	24.7481	33.598	31.1516	34.0341	25.5128	29.2356	29.5942	0.796461	0.478562	1.0707	down
chr1	40627041	40706593	+	124.107	162.906	157.256	148.09	190.486	165.619	168.159	174.755	256.394	227.841	218.238	234.158	239.071	228.724	216.638	228.144	0.457179	0.0999379	1.18609	down	RLF	rearrangedL-mycfusion
chr1	40643515	40643621	+	21.692	23.6953	25.1897	23.5257	20.1564	22.2614	23.619	22.0123	16.2186	19.3411	19.3119	18.2905	18.1157	16.0078	16.7324	16.952	0.751842	0.404217	1.06902	up
chr1	40711619	40717365	+	37.9064	32.0989	30.5734	33.5263	39.6613	33.6568	33.8573	35.7251	24.4015	29.0668	31.7334	28.4005	32.0129	31.8005	28.7387	30.8507	0.791932	0.4699	1.06704	down	TMCO2	transmembraneandcoiled-coildomains2
chr1	40723733	40759856	+	456.989	535.407	529.502	507.299	514.745	546.765	545.232	535.581	596.361	551.162	561.224	569.582	607.95	598.685	645.668	617.434	0.784436	0.457332	1.05805	down	ZMPSTE24	zincmetallopeptidaseSTE24homolog(S.cerevisiae)
chr1	40747986	40749177	+	27.5067	26.7087	32.4989	28.9048	23.4184	26.676	26.8188	25.6377	19.4519	30.3229	25.0164	24.9304	26.4782	24.9104	29.6676	27.0187	0.573616	0.184228	1.12533	up
chr1	40766159	40783488	-	93.8741	100.57	46.2128	80.2191	93.7063	83.4646	131.166	102.779	82.57	96.2038	87.1586	88.6441	95.7447	63.8402	80.6692	80.0847	0.601933	0.213286	1.32975	down	COL9A2	collagen,typeIX,alpha2
chr1	40810522	40888998	+	229.632	237.299	226.852	231.261	175.505	195.09	194.28	188.292	207.988	202.759	241.16	217.302	207.057	202.241	206.406	205.235	0.195774	0.0145683	1.22944	up	SMAP2	smallArfGAP2
chr1	40915774	40929390	+	52.0812	45.3123	42.0982	46.4972	44.0508	39.2815	49.6463	44.3262	45.907	37.4283	48.6157	43.9837	33.3597	46.9485	64.6608	48.323	0.862369	0.602653	1.04965	up	ZNF643	zincfingerprotein643
chr1	40932412	40938148	-	16.0004	17.5388	25.762	19.7671	16.9697	16.9567	18.3774	17.4346	18.0381	16.0004	20.1444	18.061	16.7309	21.4332	18.642	18.9354	0.760399	0.417488	1.10986	up
chr1	40942887	40962015	+	40.4634	54.0014	58.8846	51.1165	52.9314	44.7529	49.0495	48.9113	55.7695	63.7368	52.7149	57.4071	50.4499	57.0322	60.7192	56.0671	0.926221	0.75851	1.03459	up	ZNF642	zincfingerprotein642
chr1	40958829	40974333	-	27.621	28.8464	34.9828	30.4834	29.5659	25.4717	32.8069	29.2815	41.9892	38.5502	36.1623	38.9006	33.3693	34.3519	32.2398	33.3203	0.898349	0.684767	1.04102	up
chr1	40974413	40982228	+	69.3849	78.2776	76.9559	74.8728	56.2269	52.3827	62.1445	56.918	81.0805	70.6964	69.1736	73.6501	73.9723	62.3555	89.524	75.2839	0.127699	0.0065737	1.31685	up	DEM1	defectsinmorphology1homolog(S.cerevisiae)
chr1	40980133	40980729	-	28.708	40.0272	33.6778	34.1377	35.1635	32.595	33.8899	33.8828	31.8771	29.2993	26.2674	29.1479	28.7807	33.3341	31.9034	31.3394	0.998127	0.989694	1.00124	down
chr1	40981426	40982846	-	29.0632	32.6361	28.7635	30.1543	32.1444	29.8875	29.0627	30.3649	23.6021	26.5524	28.5576	26.2374	22.2599	22.797	27.5534	24.2034	0.980167	0.915751	1.00774	down
chr1	40997233	41013841	+	38.3603	49.9443	39.968	42.7575	37.1511	52.3341	49.5972	46.3608	40.7569	46.4743	45.8231	44.3514	58.6987	50.5902	36.8192	48.7027	0.816397	0.51703	1.07989	down	ZNF684	zincfingerprotein684
chr1	41086351	41131329	-	55.7399	61.2043	59.7358	58.8933	61.3093	58.1585	63.4644	60.9774	62.725	76.8229	66.3312	68.6264	59.8633	65.8272	78.5678	68.0861	0.86749	0.613982	1.03553	down	RIMS3	regulatingsynapticmembraneexocytosis3
chr1	41134761	41153260	-	163.426	122.123	142.119	142.556	109.724	108.11	108.671	108.835	74.3781	80.5579	102.828	85.9212	82.4325	60.3316	74.9219	72.562	0.201326	0.0154145	1.30066	up
chr1	41154752	41157933	-	63.7109	69.1436	68.7407	67.1984	66.0691	84.0452	55.3392	68.4845	54.2447	66.2102	63.3452	61.2667	58.2534	61.8505	44.2852	54.7964	0.992349	0.96477	1.0049	down	LOC100130557
chr1	41157242	41237275	+	129.11	107.27	125.07	120.484	118.414	100.125	117.213	111.917	105.663	95.2683	92.4684	97.7999	99.4003	90.4794	103.749	97.8762	0.750012	0.401222	1.07619	up	NFYC	nucleartranscriptionfactorY,gamma
chr1	41220027	41220118	+	100.912	86.8631	105.855	97.8769	81.4215	88.2226	73.9682	81.2041	84.4378	107.578	101.165	97.7268	81.4133	64.7484	89.6438	78.6018	0.357215	0.0548502	1.20423	up	MIR30E	microRNA30e
chr1	41222956	41223044	+	26.7796	32.2799	21.555	26.8715	22.9493	21.7463	22.2634	22.3197	26.3756	25.9217	18.9032	23.7335	27.5695	17.4718	24.1081	23.0498	0.515571	0.135117	1.18808	up	MIR30C1	microRNA30c-1
chr1	41249684	41306124	+	133.62	126.955	137.504	132.693	117.028	172.66	116.177	135.288	190.083	191.807	184.108	188.666	128.216	167.069	153.336	149.541	0.997109	0.985402	1.00213	down	KCNQ4	potassiumvoltage-gatedchannel,KQT-likesubfamily,member4
chr1	41326728	41328018	-	70.1405	74.0717	87.9251	77.3791	64.2374	54.9377	69.4383	62.8712	53.7269	72.7261	63.4436	63.2988	68.6201	60.568	67.4784	65.5555	0.35558	0.0543099	1.23072	up	CITED4	Cbp/p300-interactingtransactivator,withGlu/Asp-richcarboxy-terminaldomain,4
chr1	41329586	41342342	+	67.0576	105.743	100.106	90.9689	88.8067	110.349	120.704	106.62	82.5391	88.7018	99.0158	90.0855	50.6795	99.8649	80.7636	77.1027	0.630535	0.244816	1.18557	down
chr1	41430713	41432244	-	24.4014	29.7926	33.0661	29.0867	30.9253	31.8687	32.4443	31.7461	29.7536	19.6811	30.2951	26.5766	23.2538	26.371	31.7653	27.1301	0.688741	0.314071	1.09977	down
chr1	41445007	41478235	+	132.453	166.527	167.294	155.425	168.179	175.801	183.017	175.666	208.44	250.805	214.75	224.665	170.117	143.765	163.183	159.022	0.553361	0.166533	1.13611	down	CTPS1	CTPsynthase1
chr1	41480262	41509562	+	179.375	171.431	147.703	166.17	164.208	153.38	151.784	156.457	148.031	147.477	165.725	153.745	154.228	146.501	153.568	151.432	0.792389	0.47072	1.05913	up
chr1	41481269	41488909	-	41.059	47.6169	54.0155	47.5638	49.0282	39.2044	50.7942	46.3423	42.6032	42.3026	31.4013	38.769	43.0467	52.6089	39.2312	44.9623	0.94213	0.802319	1.02651	up	SLFNL1	schlafen-like1
chr1	41492871	41707826	-	338.705	387.212	393.585	373.167	344.252	313.264	312.461	323.326	347.196	346.246	344.764	346.069	300.604	294.694	303.506	299.601	0.43621	0.0885732	1.15277	up	SCMH1	sexcombonmidleghomolog1(Drosophila)
chr1	41708045	41750533	+	61.8681	56.4905	58.7496	59.0361	52.4213	44.519	66.8765	54.6056	50.2724	43.7927	53.6815	49.2489	54.6451	43.1707	50.2326	49.3495	0.756846	0.411783	1.09574	up
chr1	41827227	41856020	+	79.6022	73.8107	75.4689	76.2939	45.2439	57.9621	77.8194	60.3418	54.9322	74.6342	57.3545	62.307	81.1262	69.247	80.9887	77.1206	0.41591	0.0785963	1.29521	up	FOXO6	forkheadboxO6
chr1	41840676	41841341	-	44.2157	42.513	48.8584	45.1957	53.8707	52.3721	37.3116	47.8515	49.6924	56.4775	45.6189	50.5962	49.787	50.145	64.2699	54.7339	0.898335	0.684391	1.04653	down
chr1	41898931	41930507	+	131.647	97.9719	94.2019	107.94	83.2859	140.314	67.0718	96.8905	59.3117	78.8982	84.2219	74.1439	71.6207	78.3039	67.6796	72.5347	0.779812	0.449201	1.15732	up
chr1	41932608	41932699	-	21.2881	24.5583	22.3857	22.744	17.427	22.6	23.5775	21.2015	18.5995	23.5501	20.3095	20.8197	20.0505	19.6601	22.8067	20.8391	0.776255	0.442794	1.08017	up	RN5S45	RNA,5Sribosomal45
chr1	41944446	41950344	-	75.2176	83.0572	70.6253	76.3	95.3771	79.2911	60.8489	78.5057	75.4564	76.5476	67.5941	73.1994	64.3606	68.2897	59.5667	64.0723	0.976922	0.906809	1.01412	down	EDN2	endothelin2
chr1	41972036	42501596	-	46.8291	54.0832	49.5951	50.1691	48.9872	44.8339	62.3402	52.0538	42.6989	40.5383	45.2956	42.8443	41.5934	44.7123	41.922	42.7426	0.933228	0.775751	1.02915	down	HIVEP3	humanimmunodeficiencyvirustypeIenhancerbindingprotein3
chr1	42001114	42001539	+	53.9751	51.6817	51.7261	52.461	45.6592	66.0484	47.0952	52.9343	50.444	60.972	56.9956	56.1372	47.5037	51.2494	55.1565	51.3032	0.991666	0.960934	1.00529	up
chr1	42619092	42621495	+	57.4603	74.0716	59.9878	63.8399	50.2982	38.2063	71.2951	53.2665	49.859	60.0531	48.1431	52.685	78.8511	63.9297	67.0102	69.9303	0.600677	0.211889	1.23059	up	GUCA2B	guanylatecyclaseactivator2B(uroguanylin)
chr1	42628362	42630395	-	66.2575	67.9814	67.6105	67.2831	63.5917	78.7628	65.5666	69.3071	58.3354	68.9204	54.9168	60.7242	60.5426	61.091	68.2567	63.2968	0.924741	0.753682	1.02547	down	GUCA2A	guanylatecyclaseactivator2A(guanylin)
chr1	42642210	42801548	-	257.584	276.899	260.207	264.897	260.364	253.181	277.632	263.726	250.662	258.817	281.67	263.716	276.349	291.868	270.322	279.513	0.987852	0.945267	1.00468	up	FOXJ3	forkheadboxJ3
chr1	42801057	42804047	-	26.7778	32.4223	40.5291	33.2431	31.6098	32.2703	24.74	29.54	38.8959	38.4414	27.4401	34.9258	33.7832	27.0513	33.8539	31.5628	0.740827	0.387198	1.11717	up
chr1	42846466	42889900	+	26.5524	23.2008	22.3661	24.0398	25.6	24.8246	27.0923	25.839	22.5111	24.1784	22.761	23.1502	30.5769	24.7335	20.712	25.3408	0.709679	0.342488	1.0771	down	RIMKLA	ribosomalmodificationproteinrimK-likefamilymemberA
chr1	42896000	42921938	-	37.475	33.0538	34.7205	35.0831	35.7172	25.663	27.1167	29.4989	32.2852	27.8956	26.8634	29.0148	28.209	33.4914	32.2255	31.3087	0.458594	0.100692	1.20054	up	ZMYND12	zincfinger,MYND-typecontaining12
chr1	42921788	42948411	+	197.236	188.509	200.926	195.557	199.031	195.047	205.247	199.775	201.437	191.41	205.35	199.399	190.89	204.89	187.115	194.299	0.920073	0.742753	1.02171	down	PPCS	phosphopantothenoylcysteinesynthetase
chr1	42929001	43120335	+	32.2411	46.3626	46.8906	41.8314	41.8179	44.8361	43.97	43.5413	27.5397	30.4159	32.3598	30.1051	41.6552	56.9291	32.0193	43.5345	0.87416	0.628966	1.05559	down	CCDC30	coiled-coildomaincontaining30
chr1	42929593	42929888	+	24.4356	26.7099	21.1138	24.0864	19.6105	24.3067	30.8114	24.9095	23.8287	29.7199	27.1458	26.8981	26.3947	22.0223	25.0674	24.4948	0.963793	0.865415	1.02146	down	CCDC30	coiled-coildomaincontaining30
chr1	42933415	42933453	+	16.4507	18.573	19.903	18.3089	23.8922	19.0561	18.0093	20.3192	16.0095	16.117	17.905	16.6771	17.3026	24.8289	22.9221	21.6845	0.697836	0.325956	1.10476	down	CCDC30	coiled-coildomaincontaining30
chr1	42934331	42934389	+	17.0562	26.8769	23.1487	22.3606	25.5902	31.0578	22.5793	26.4091	21.7878	23.2264	21.1296	22.0479	20.4055	21.8876	18.9417	20.4116	0.60569	0.218205	1.19139	down	CCDC30	coiled-coildomaincontaining30
chr1	42938793	42939231	+	17.3905	24.1629	20.3892	20.6475	16.0016	17.2605	22.8513	18.7045	20.3387	20.6347	16.001	18.9915	19.3708	23.8012	23.4319	22.2013	0.760758	0.418122	1.10725	up	CCDC30	coiled-coildomaincontaining30
chr1	42948334	42948667	+	20.3677	19.8275	20.0271	20.0741	20.5085	16.0008	23.0671	19.8588	24.7868	18.6928	24.76	22.7465	23.4201	17.6123	20.4996	20.5107	0.950957	0.827642	1.02232	up	CCDC30	coiled-coildomaincontaining30
chr1	43124048	43142429	+	118.565	123.243	125.955	122.587	107.031	119.848	121.987	116.289	131.219	100.846	113.743	115.269	89.5607	83.362	94.912	89.2782	0.782407	0.453446	1.05558	up	PPIH	peptidylprolylisomeraseH(cyclophilinH)
chr1	43144406	43147325	+	23.8154	25.9017	26.9098	25.5423	23.3699	28.2861	29.237	26.9643	27.2678	24.2789	22.8437	24.7968	30.2162	27.9468	27.2624	28.4751	0.839238	0.556685	1.05201	down
chr1	43148066	43168023	+	2947.37	2973.2	2881.35	2933.97	2776.56	2886.85	2850.97	2838.13	2326.84	2290.13	2340.28	2319.08	2219.77	2344.06	2400.95	2321.59	0.863524	0.60481	1.03382	up	YBX1	Yboxbindingprotein1
chr1	43198764	43205925	-	109.182	96.3528	97.6418	101.059	54.7937	65.5034	88.6654	69.6542	58.1792	63.4265	55.7648	59.1235	91.3972	57.9116	55.9343	68.4144	0.178627	0.0120201	1.47786	up	CLDN19	claudin19
chr1	43212006	43232755	-	385.617	486.154	446.692	439.488	540.178	452.373	439.478	477.343	519.842	513.121	472.862	501.941	498.116	494.1	497.5	496.572	0.739638	0.384942	1.08645	down	LEPRE1	leucineproline-enrichedproteoglycan(leprecan)1
chr1	43221886	43222881	+	42.181	41.5984	49.0841	44.2878	77.9794	82.7216	54.6857	71.7956	76.028	86.0477	76.1754	79.417	43.0265	80.8158	81.7413	68.5279	0.0936308	0.00388546	1.59997	down
chr1	43232916	43241553	+	98.2044	120.177	117.74	112.04	118.76	131.053	117.241	122.351	109.689	130.74	122.557	120.995	134.819	123.652	118.854	125.775	0.670607	0.289972	1.09507	down	C1orf50|LOC100129924	chromosome1openreadingframe50|uncharacterizedLOC100129924
chr1	43241484	43242461	-	42.1564	43.5766	46.194	43.9756	55.0318	44.0484	53.2382	50.7728	42.8394	46.2244	44.9137	44.6592	39.6658	45.9112	40.8501	42.1424	0.493442	0.121721	1.14997	down
chr1	43241650	43241880	+	47.8333	40.6281	46.5433	45.0016	35.2597	33.6707	32.7179	33.8828	45.2572	36.3192	43.238	41.6048	50.3002	48.0197	33.9289	44.0829	0.105006	0.00469162	1.32546	up	LOC100129924|C1orf50	uncharacterizedLOC100129924|chromosome1openreadingframe50
chr1	43253661	43264127	+	32.3529	32.0183	36.2283	33.5332	34.1063	28.752	36.5164	33.1249	25.1223	34.5468	37.7725	32.4805	35.8865	31.9682	34.1607	34.0051	0.961304	0.857008	1.01576	up	LOC100129924|C1orf50	uncharacterizedLOC100129924|chromosome1openreadingframe50
chr1	43272723	43283059	-	113.084	125.629	120.706	119.806	116.931	145.624	148.609	137.055	136.472	104.99	134.195	125.219	116.977	139.397	144.813	133.729	0.551248	0.164358	1.13849	down	CCDC23	coiled-coildomaincontaining23
chr1	43282776	43310660	+	73.3833	75.0444	76.0955	74.8411	101.333	86.1269	83.4525	90.304	100.518	89.1794	96.8045	95.5005	132.472	137.988	125.232	131.897	0.310398	0.0394131	1.20231	down	ERMAP	erythroblastmembrane-associatedprotein(Sciannabloodgroup)
chr1	43300352	43312093	-	58.0612	54.9022	55.7805	56.248	54.8305	47.1588	61.4593	54.4829	47.4783	51.229	57.1003	51.9359	46.2467	56.8879	52.2623	51.799	0.889268	0.66244	1.03815	up
chr1	43312244	43318148	+	44.4556	52.6976	48.3375	48.4969	43.368	45.0342	49.7312	46.0444	52.9684	53.637	51.4792	52.6949	53.7058	55.6468	47.7989	52.3838	0.818191	0.519617	1.0525	up	ZNF691	zincfingerprotein691
chr1	43391046	43424847	-	147.303	183.688	166.984	165.991	229.646	228.535	221.774	226.652	311.116	297.508	236.077	281.567	138.8	122.163	126.379	129.114	0.0862388	0.00338959	1.37084	down	SLC2A1	solutecarrierfamily2(facilitatedglucosetransporter),member1
chr1	43424720	43449029	+	33.6977	34.9507	35.4179	34.6887	36.5681	30.0831	35.7298	34.127	38.7692	40.2345	38.1438	39.0492	32.7861	38.8877	38.988	36.8872	0.941499	0.800171	1.02002	up	SLC2A1-AS1	SLC2A1antisenseRNA1(non-proteincoding)
chr1	43457109	43457215	+	27.1145	37.3259	31.1258	31.8554	26.0009	19.4043	36.7001	27.3684	29.3005	22.5672	19.7869	23.8849	35.0371	16.9286	17.1405	23.0354	0.675048	0.2976	1.19378	up
chr1	43489220	43489308	-	23.6206	34.1973	29.4437	29.0872	26.034	29.7655	24.9737	26.9244	17.4658	28.8554	25.7599	24.027	24.8269	18.2114	24.8672	22.6352	0.825479	0.530424	1.07114	up
chr1	43585819	43622067	+	36.3487	49.1599	41.3993	42.3026	35.3079	37.0926	36.6148	36.3384	34.6322	46.1712	39.1219	39.9751	28.233	45.753	58.1306	44.0389	0.519499	0.138334	1.15547	up	FAM183A	familywithsequencesimilarity183,memberA
chr1	43629845	43727589	-	247.876	301.209	320.798	289.961	325.035	302.829	324.416	317.426	275.07	283.25	255.727	271.349	268.795	218.039	263.977	250.27	0.66788	0.286269	1.10061	down	EBNA1BP2	EBNA1bindingprotein2
chr1	43637820	43720029	+	91.2313	80.4475	89.7845	87.1544	72.7494	73.2531	81.2987	75.7671	91.4876	81.1509	88.6982	87.1122	106.675	71.0397	89.0402	88.9184	0.434329	0.0876384	1.15002	up	WDR65	WDrepeatdomain65
chr1	43662088	43662207	+	22.9692	20.3368	22.2709	21.859	20.0912	25.0381	20.1949	21.7748	24.6082	25.2477	35.2683	28.3747	21.7106	28.6696	38.8545	29.7449	0.982734	0.927178	1.00795	up	RN5S46	RNA,5Sribosomal46
chr1	43735665	43739673	+	77.5773	70.6823	64.2511	70.8369	65.2943	63.5422	59.3495	62.7287	41.7518	61.7373	64.7788	56.0893	72.1922	66.0569	68.6488	68.966	0.533776	0.149956	1.12683	up	TMEM125	transmembraneprotein125
chr1	43747548	43751288	-	31.4856	32.5423	33.8077	32.6119	35.7801	42.0674	35.8371	37.8948	33.6032	42.4539	36.7039	37.587	30.6281	29.3567	29.601	29.8619	0.417194	0.0792698	1.15908	down	C1orf210	chromosome1openreadingframe210
chr1	43766566	43788781	+	52.5244	38.5708	44.9357	45.3436	60.9587	49.8084	44.4729	51.7467	45.3219	46.9508	45.7086	45.9938	38.3596	41.6765	45.1084	41.7148	0.650861	0.265675	1.14044	down	TIE1	tyrosinekinasewithimmunoglobulin-likeandEGF-likedomains1
chr1	43803475	43820135	+	85.6774	73.1875	64.6491	74.5047	62.685	64.0538	52.5346	59.7578	61.7138	65.4439	70.561	65.9062	67.8168	61.7365	67.5918	65.715	0.350144	0.0518912	1.24329	up	MPL	myeloproliferativeleukemiavirusoncogene
chr1	43820355	43824390	-	36.3777	32.552	28.1345	32.3547	29.9707	25.0504	35.0523	30.0245	21.6899	33.0227	24.2876	26.3334	32.2081	24.3924	27.2036	27.9347	0.797912	0.480574	1.08179	up
chr1	43824599	43828874	+	337.225	396.269	458.361	397.285	369.177	410.087	525.767	435.01	574.438	494.589	520.624	529.884	364.352	276.011	366.936	335.767	0.792014	0.470062	1.09126	down	CDC20	celldivisioncycle20homolog(S.cerevisiae)
chr1	43829068	43833699	-	352.457	425.34	391.386	389.728	404.23	391.176	424.694	406.7	460.654	460.409	433.54	451.534	473.8	431.782	470.795	458.792	0.841222	0.560538	1.04603	down	ELOVL1	ELOVLfattyacidelongase1
chr1	43849588	43855483	-	161.93	199.807	203.223	188.32	255.636	265.848	247.629	256.371	229.296	246.585	238.562	238.148	246.655	243.469	251.858	247.327	0.108571	0.0049949	1.36788	down	MED8	mediatorcomplexsubunit8
chr1	43850784	43854826	+	44.4369	65.9421	51.2568	53.8786	86.9135	70.6156	73.5752	77.0347	76.1609	76.0157	74.2514	75.476	62.9683	60.7736	54.0084	59.2501	0.172763	0.011343	1.44329	down
chr1	43855553	43922666	+	113.771	115.865	121.387	117.008	120.2	100.566	111.287	110.684	85.6551	100.743	88.3972	91.5985	88.007	95.6403	90.0968	91.248	0.778741	0.44756	1.05954	up	SZT2	seizurethreshold2homolog(mouse)
chr1	43913447	43914315	-	47.4422	47.9188	47.501	47.6207	51.9645	42.0417	45.4043	46.4702	28.5746	46.2626	42.569	39.1354	48.5164	43.1828	46.7518	46.1503	0.909699	0.716242	1.02872	up	SZT2-AS1	SZT2antisenseRNA1(non-proteincoding)
chr1	43916674	43919660	-	381.319	373.654	411.391	388.788	335.441	422.608	472.663	410.237	350.174	326.808	450.776	375.92	363.635	324.545	378.573	355.585	0.886868	0.656286	1.0456	down	HYI	hydroxypyruvateisomerase(putative)
chr1	43990858	44089343	+	156.244	163.326	141.92	153.83	142.042	165.496	154.774	154.104	147.855	127.746	146.931	140.844	111.22	142.892	103.395	119.169	0.99688	0.9841	1.00153	down	PTPRF	proteintyrosinephosphatase,receptortype,F
chr1	44115797	44171189	+	159.785	196.894	209.144	188.608	223.935	222.613	205.764	217.437	256.254	255.582	216.467	242.768	300.569	310.727	299.4	303.566	0.49998	0.125163	1.15951	down	KDM4A	lysine(K)-specificdemethylase4A
chr1	44165395	44173809	-	42.4394	60.4283	52.785	51.8842	48.551	57.6281	61.9774	56.0521	52.7055	53.7991	57.4658	54.6568	42.5724	52.7487	47.563	47.628	0.790781	0.468013	1.08605	down
chr1	44171495	44396831	+	105.407	119.989	107.812	111.069	105.123	93.5138	101.856	100.164	89.687	84.4571	81.3263	85.1568	93.65	89.9235	78.9327	87.5021	0.578425	0.188942	1.10842	up	ST3GAL3	ST3beta-galactosidealpha-2,3-sialyltransferase3
chr1	44175063	44193014	-	30.829	32.1804	35.4643	32.8246	43.9143	34.3085	37.3527	38.5252	26.5989	39.7774	30.6779	32.3514	26.7052	23.4539	28.0633	26.0741	0.462381	0.103228	1.16949	down
chr1	44182138	44182227	+	19.0452	31.3531	25.7861	25.3948	30.8799	19.057	24.5151	24.8173	18.7205	20.7949	23.615	21.0435	17.393	20.8355	18.6419	18.9568	0.972502	0.892505	1.02195	up
chr1	44398992	44402913	+	33.0942	35.8836	40.1096	36.3625	34.4559	36.7555	41.0861	37.4325	35.9106	45.139	30.5965	37.2154	34.8442	32.6484	38.8461	35.4463	0.913354	0.726595	1.0299	down	ARTN	artemin
chr1	44404330	44406129	-	20.9391	25.4006	28.0879	24.8092	20.0351	24.1517	24.0233	22.7367	28.2886	26.0164	26.6434	26.9828	27.0912	32.7636	28.151	29.3353	0.758046	0.413239	1.08722	up
chr1	44410042	44412223	-	34.966	37.1311	44.5114	38.8695	37.3375	41.0177	40.1799	39.5117	40.4331	34.844	42.9552	39.4108	42.5085	34.1679	54.6031	43.7598	0.943374	0.805799	1.02115	down
chr1	44412478	44433694	+	123.517	131.072	132.224	128.937	150.291	153.957	136.653	146.967	127.207	147.451	147.18	140.613	137.224	122.566	133.841	131.21	0.442437	0.0920482	1.13886	down	IPO13	importin13
chr1	44435653	44439043	+	43.7582	40.8639	40.4971	41.7064	42.3651	47.5128	45.8232	45.2337	61.813	64.3107	69.0355	65.0531	66.9976	72.2973	71.5225	70.2725	0.65311	0.268003	1.08399	down	DPH2
chr1	44440159	44443972	+	89.7608	98.9864	101.783	96.8433	121.228	117.308	123.038	120.525	143.37	134.234	141.141	139.581	138.25	147.605	139.956	141.937	0.175244	0.0116191	1.24607	down	ATP6V0B	ATPase,H+transporting,lysosomal21kDa,V0subunitb
chr1	44444615	44456843	+	563.852	574.312	535.668	557.944	438.006	503.022	563.603	501.544	449.802	429.663	444.667	441.377	451.281	406.52	428.422	428.741	0.597938	0.208279	1.11786	up	B4GALT2	UDP-Gal:betaGlcNAcbeta1,4-galactosyltransferase,polypeptide2
chr1	44457031	44462200	+	36.6666	37.9754	40.0044	38.2155	37.5479	33.1169	43.029	37.8979	38.0366	37.7915	41.3829	39.0703	43.9542	43.1107	41.5754	42.8801	0.967571	0.875884	1.01351	up	CCDC24	coiled-coildomaincontaining24
chr1	44457172	44497139	-	325.998	354.59	364.217	348.268	392.313	339.876	380.417	370.869	284.801	311.327	220.163	272.097	447.839	364.849	348.715	387.134	0.759286	0.415662	1.06407	down	SLC6A9	solutecarrierfamily6(neurotransmittertransporter,glycine),member9
chr1	44498210	44499602	-	23.9037	25.6766	23.0663	24.2155	25.5381	21.6926	21.9295	23.0534	23.7672	20.9175	19.4535	21.3794	21.1415	23.3913	23.3411	22.6246	0.815623	0.515286	1.05233	up
chr1	44509600	44570647	+	64.79	71.064	72.4275	69.4272	64.6692	60.2901	69.1073	64.6889	91.7566	100.158	103.532	98.4822	71.3261	56.8956	58.4297	62.2171	0.713761	0.348508	1.07365	up
chr1	44584522	44600812	+	32.7067	33.6156	34.2694	33.5305	29.189	34.4612	29.8618	31.1707	31.3405	37.5238	36.7676	35.2106	37.4084	32.5332	41.3822	37.1079	0.696138	0.324085	1.07846	up	KLF17	Kruppel-likefactor17
chr1	44619057	44619152	-	26.5466	30.8308	26.6413	28.0062	34.3746	26.7336	36.324	32.4774	17.1487	17.6687	21.4028	18.7401	16.6439	19.8747	25.3722	20.6303	0.571341	0.18266	1.15252	down
chr1	44679125	44686353	+	215.713	337.87	300.217	284.6	256.447	248.579	238.307	247.778	284.976	285.868	254.842	275.229	377.192	337.147	283.971	332.77	0.692513	0.318782	1.12933	up	DMAP1	DNAmethyltransferase1associatedprotein1
chr1	44686742	44820939	-	132.167	154.233	145.809	144.07	146.913	147.014	125.054	139.66	139.856	127.165	127.15	131.39	132.604	109.221	137.958	126.594	0.90242	0.696009	1.03242	up	ERI3	ERI1exoribonucleasefamilymember3
chr1	44709080	44709945	-	32.2338	41.3488	32.8907	35.4911	40.7289	47.177	39.474	42.46	28.4048	29.7031	29.825	29.311	34.1821	36.7017	41.6151	37.4996	0.42368	0.0826684	1.20051	down	ERI3-IT1	ERI3intronictranscript1(non-proteincoding)
chr1	44798777	44798850	-	30.0754	31.969	33.1682	31.7375	38.9074	37.6233	41.0451	39.192	20.0442	24.7752	20.7318	21.8504	22.8204	20.7507	27.5626	23.7112	0.188048	0.0134245	1.23508	down
chr1	44856394	44856495	+	16.7709	20.3163	21.2307	19.4393	20.1134	25.1993	21.8702	22.3943	16.5607	17.6823	16.1967	16.8132	19.8726	17.2112	16.3075	17.7971	0.550001	0.162907	1.15289	down
chr1	44870866	45117396	+	214.623	206.653	189.876	203.717	205.331	154.513	230.146	196.663	201.935	199.14	185.588	195.554	213.645	198.343	203.69	205.226	0.891951	0.668979	1.04871	up	RNF220	ringfingerprotein220
chr1	44964642	44969005	-	22.08	24.7954	17.8645	21.58	22.0139	21.3544	23.5194	22.2959	16.0065	23.2865	23.9727	21.0886	19.5374	16.0014	19.5128	18.3505	0.894231	0.674365	1.04172	down
chr1	45100910	45140227	-	116.878	124.487	133.98	125.115	127.835	133.913	105.601	122.45	128.906	124.368	133.808	129.027	137.37	126.486	139.14	134.332	0.932776	0.774143	1.02546	up	TMEM53	transmembraneprotein53
chr1	45140364	45191263	+	21.9891	34.2421	31.8078	29.3463	18.5496	28.9907	31.0856	26.2086	33.6138	27.7132	25.6654	28.9975	34.4217	46.0318	37.911	39.4548	0.798424	0.482651	1.12733	up	C1orf228	chromosome1openreadingframe228
chr1	45187458	45187574	-	55.9156	61.1862	83.8506	66.9841	63.5045	82.6998	78.5155	74.9066	80.9442	86.4388	109.356	92.2464	84.1262	105.775	137.625	109.175	0.713052	0.347381	1.12856	down	RNU5F-1	RNA,U5Fsmallnuclear1
chr1	45196727	45196842	-	42.6576	46.4898	51.6668	46.9381	53.6285	72.8792	72.5513	66.353	57.5942	41.4591	51.8754	50.3096	27.8573	36.8587	39.7592	34.825	0.168424	0.0108199	1.40398	down
chr1	45205490	45233439	+	143.846	167.458	162.315	157.873	163.354	146.745	156.987	155.695	277.889	293.476	245.582	272.316	202.766	183.919	214.124	200.27	0.963766	0.865206	1.01283	up	KIF2C	kinesinfamilymember2C
chr1	45224709	45241482	-	35.3259	45.6128	39.3692	40.1026	36.3317	40.7455	41.2115	39.4295	43.7865	44.6849	52.6059	47.0258	40.9898	42.0049	50.5295	44.5081	0.969425	0.882755	1.0131	up
chr1	45240923	45244451	+	1864.18	1831.22	1814.65	1836.68	1770.56	1861.55	1789.32	1807.14	1316.1	1269.53	1194.32	1259.98	1284.61	1268.38	1262.92	1271.97	0.940964	0.798393	1.01652	up	SNORD38B|SNORD55|RPS8	smallnucleolarRNA,C/Dbox38B|smallnucleolarRNA,C/Dbox55|ribosomalproteinS8
chr1	45242162	45242265	+	3132.07	2244.4	2625.64	2667.37	2232.59	2879.77	2875.44	2662.6	1700.21	1879.53	2037.63	1872.46	1849.83	2311.08	2237.32	2132.74	0.999858	0.996187	1.00054	down	SNORD46	smallnucleolarRNA,C/Dbox46
chr1	45245946	45246417	-	309.036	278.601	297.486	295.041	284.113	300.62	342.207	308.98	171.764	195.548	187.911	185.074	186.092	169.009	169.169	174.756	0.84855	0.576183	1.04499	down
chr1	45249257	45253426	-	36.8454	30.9969	38.9075	35.5833	28.1659	27.7981	35.4466	30.4702	31.2064	29.2099	33.8469	31.421	31.6957	31.23	37.5063	33.4773	0.524246	0.141666	1.16988	up	BEST4	bestrophin4
chr1	45265897	45271667	+	114.617	116.552	129.173	120.114	154.38	149.852	159.553	154.595	149.07	157.807	136.695	147.857	150.943	135.658	125.906	137.502	0.118029	0.00577598	1.28847	down	PLK3	polo-likekinase3
chr1	45271580	45272957	-	79.698	57.5993	157.397	98.2315	125.73	128.862	223.85	159.481	88.9921	106.527	105.71	100.41	175.148	97.9634	98.9007	124.004	0.399331	0.0703674	1.71219	down	TCTEX1D4	Tctex1domaincontaining4
chr1	45274154	45281257	+	65.1943	83.2029	81.4104	76.6025	104.024	93.4513	106.653	101.376	77.5152	95.414	79.9108	84.28	99.461	110.284	93.0536	100.933	0.176098	0.0117139	1.32909	down	BTBD19|PLK3	BTB(POZ)domaincontaining19|polo-likekinase3
chr1	45282505	45283445	+	63.9958	80.546	76.8802	73.8073	107.287	95.5708	88.7755	97.211	62.6846	59.9701	67.7816	63.4788	61.8423	75.4104	64.7894	67.3474	0.190902	0.0137994	1.31943	down
chr1	45285516	45308735	-	105.94	71.2354	94.7867	90.6539	63.0738	76.0317	87.6949	75.6001	51.2115	67.8428	66.3742	61.8095	89.7937	69.659	51.523	70.3253	0.581328	0.1919	1.1937	up	PTCH2	patched2
chr1	45316194	45452361	-	191.036	199.465	216.851	202.451	205.223	185.284	200.003	196.836	195.073	182.795	185.564	187.811	172.911	181.488	174.605	176.335	0.904724	0.702479	1.02805	up	EIF2B3	eukaryotictranslationinitiationfactor2B,subunit3gamma,58kDa
chr1	45397995	45398103	+	28.3261	21.7029	25.4213	25.1501	18.6631	24.0401	22.1296	21.6109	23.7911	29.4443	24.7453	25.9936	21.4447	26.1939	31.7432	26.4606	0.547342	0.16077	1.16324	up	RN5S47	RNA,5Sribosomal47
chr1	45468212	45477027	-	94.118	111.712	120.375	108.735	126.171	85.7897	113.877	108.612	215.789	195.71	211.788	207.762	194.5	217.312	199.472	203.762	0.986574	0.940619	1.00885	up	HECTD3	HECTdomaincontainingE3ubiquitinproteinligase3
chr1	45477805	45481341	+	193.489	229.127	204.738	209.118	288.264	263.389	271.818	274.491	351.748	342.676	357.196	350.54	352.18	338.588	317.062	335.943	0.117268	0.0056834	1.31496	down	UROD	uroporphyrinogendecarboxylase
chr1	45482071	45771881	-	180.585	161.829	174.745	172.386	186.145	184.793	240.177	203.705	181.59	197.652	182.985	187.409	163.317	174.056	174.681	170.684	0.476442	0.111228	1.17393	down	ZSWIM5	zincfinger,SWIM-typecontaining5
chr1	45672404	45683543	+	22.7423	34.5399	49.7407	35.6743	56.6502	57.9905	63.5897	59.4102	49.3334	54.9993	38.1291	47.4872	48.8361	51.7755	47.8235	49.4784	0.181675	0.0125794	1.74861	down
chr1	45762366	45771290	-	44.5478	43.0741	46.0366	44.5528	50.1032	35.8406	49.2042	45.0493	41.6367	48.282	51.8943	47.271	46.7726	39.2877	44.9978	43.6861	1	0.999418	1.00007	down
chr1	45769582	45771291	+	35.2061	38.3202	46.0233	39.8499	34.1304	41.6003	46.3382	40.6896	45.239	40.2621	41.8479	42.4497	48.3176	41.6298	44.9816	44.9763	0.961727	0.858139	1.01949	down	LOC400752
chr1	45792545	45794347	+	59.1716	57.8973	62.2838	59.7842	57.6987	75.2729	63.4678	65.4798	62.6664	62.5132	43.3055	56.1617	60.8247	55.1785	52.3716	56.1249	0.707071	0.337891	1.08911	down	HPDL	4-hydroxyphenylpyruvatedioxygenase-like
chr1	45794835	45806142	-	74.7856	71.4583	68.0217	71.4219	62.1143	56.9751	74.3025	64.4639	57.2338	58.2371	58.4681	57.9797	74.1732	63.6949	73.1152	70.3278	0.625495	0.238819	1.11399	up	MUTYH	mutYhomolog(E.coli)
chr1	45805342	45809650	+	96.0068	108.312	108.144	104.154	106.807	100.018	105.704	104.177	151.187	165.139	122.778	146.368	119.789	114.957	138.064	124.27	0.996917	0.984552	1.00137	down	TOE1	targetofEGR1,member1(nuclear)
chr1	45809555	45956872	-	31.0846	37.4749	40.8158	36.4584	32.3898	32.6619	28.8515	31.3011	50.3672	40.7514	45.5466	45.5551	48.7652	55.4217	50.8279	51.6716	0.512187	0.133136	1.15922	up	TESK2	testis-specifickinase2
chr1	45824324	45824420	-	16.4023	17.7626	18.7848	17.6499	21.1979	22.5724	18.5368	20.769	16.0025	16.1551	19.1472	17.1016	22.7063	18.8105	16.9486	19.4885	0.41052	0.0755474	1.17461	down
chr1	45959538	45965751	-	29.6941	30.4573	29.5655	29.9056	33.8637	24.2111	37.4036	31.8261	32.0084	28.3402	26.1581	28.8356	38.9875	31.5215	31.4273	33.9788	0.902113	0.693904	1.04674	down	CCDC163P	coiled-coildomaincontaining163,pseudogene
chr1	45965725	45976739	+	101.824	107.417	103.38	104.207	96.1342	92.5203	111.519	100.058	131.971	128.028	111.65	123.883	108.576	97.2097	122.477	109.421	0.846004	0.571377	1.04464	up	MMACHC	methylmalonicaciduria(cobalamindeficiency)cblCtype,withhomocystinuria
chr1	45976707	45988719	-	1277.4	1639.94	1614.9	1510.75	1705.95	1714.56	1839.3	1753.27	1491.31	1470.19	1522.16	1494.55	1296.67	1241.55	1349.8	1296.01	0.471674	0.108594	1.16723	down	PRDX1	peroxiredoxin1
chr1	46016215	46035723	+	120.18	115.208	123.531	119.64	126.134	112.117	134.306	124.186	116.148	93.7512	105.259	105.053	123.591	141.73	122.605	129.308	0.881874	0.645176	1.03555	down	AKR1A1	aldo-ketoreductasefamily1,memberA1(aldehydereductase)
chr1	46049518	46084578	+	230.351	259.323	280.932	256.869	267.818	265.059	259.613	264.164	286.555	289.831	242.427	272.938	226.93	220.656	256.193	234.593	0.897662	0.682962	1.03171	down	NASP	nuclearautoantigenicspermprotein(histone-binding)
chr1	46085716	46089731	-	36.9828	31.2888	29.4169	32.5628	28.2994	34.5168	36.7738	33.1967	30.5118	32.922	29.6952	31.043	34.7785	33.0626	35.1923	34.3445	0.961192	0.856595	1.01809	down	CCDC17	coiled-coildomaincontaining17
chr1	46092976	46153785	-	282.68	278.094	263.077	274.617	283.27	275.173	271.015	276.486	228.449	245.945	252.251	242.215	269.759	220.14	248.663	246.187	0.979382	0.913853	1.00711	down	GPBP1L1	GC-richpromoterbindingprotein1-like1
chr1	46111444	46112357	-	51.9357	52.9354	58.6156	54.4956	51.0843	58.5753	42.5843	50.7479	40.4325	27.1743	32.3387	33.3152	24.2951	29.2595	20.0533	24.536	0.765775	0.42696	1.08141	up	RPS15AP10	ribosomalproteinS15apseudogene10
chr1	46152886	46160115	+	178.776	176.709	169.951	175.145	203.003	205.092	212.052	206.716	272.668	236.675	250.45	253.264	216.959	247.824	255.387	240.057	0.272836	0.0294492	1.18032	down	TMEM69	transmembraneprotein69
chr1	46159996	46216485	-	47.8373	67.3371	67.3246	60.833	80.2942	71.7699	70.0053	74.0231	93.6997	90.8109	87.098	90.5362	73.4858	92.2351	84.4814	83.4008	0.431961	0.0865685	1.22986	down	IPP	intracisternalAparticle-promotedpolypeptide
chr1	46252659	46501896	+	182.202	202.933	209.103	198.08	210.597	220.154	218.161	216.304	186.104	191.543	176.035	184.56	197.911	224.621	178.556	200.362	0.61495	0.227136	1.0937	down	MAST2	microtubuleassociatedserine/threoninekinase2
chr1	46505812	46642160	-	89.8285	87.7781	87.9451	88.5173	83.7679	73.9864	76.3428	78.0324	69.7675	85.4233	87.5748	80.9219	77.3842	81.6161	75.7567	78.2523	0.442945	0.092383	1.1359	up	PIK3R3|LOC100507408	phosphoinositide-3-kinase,regulatorysubunit3(gamma)|uncharacterizedLOC100507408
chr1	46512490	46514040	+	52.3882	56.6484	63.3658	57.4675	59.9612	66.2032	42.0683	56.0776	64.7939	65.7865	64.784	65.1215	58.8404	46.9447	48.9427	51.5759	0.924741	0.753713	1.04038	up
chr1	46570290	46570847	+	18.0835	18.8954	17.5895	18.1895	18.3787	16.0025	20.288	18.2231	16.6013	16.4263	17.7559	16.9278	17.1225	22.5771	24.9164	21.5387	0.994991	0.976494	1.00242	up	LOC100133124	cytochromecoxidasesubunit7B,mitochondrial-like
chr1	46599043	46604753	+	17.5631	21.5458	23.6564	20.9218	23.288	18.1447	18.7583	20.0637	19.478	21.8964	22.475	21.2832	23.1094	19.9009	19.7117	20.9074	0.905957	0.705639	1.04139	up
chr1	46640745	46651634	+	23.6505	27.7651	30.6397	27.3518	20.4268	16.712	24.4209	20.5199	23.473	29.6487	26.4576	26.5264	35.5401	26.2827	27.3585	29.7271	0.282115	0.0315134	1.34136	up	TSPAN1	tetraspanin1
chr1	46654353	46685977	-	308.754	284.467	306.385	299.869	237.31	268.867	251.91	252.696	236.477	259.032	272.841	256.117	207.532	231.97	246.59	228.697	0.301545	0.0370255	1.18742	up	POMGNT1	proteinO-linkedmannosebeta1,2-N-acetylglucosaminyltransferase
chr1	46669006	46686933	+	93.5354	89.2837	88.467	90.4287	66.028	64.8659	64.7598	65.2179	64.2092	69.8585	69.2242	67.764	63.4082	58.3047	84.0837	68.5989	0.0352558	0.000807355	1.3862	up	LURAP1	leucinerichadaptorprotein1
chr1	46702304	46705490	+	19.8819	23.5296	25.4996	22.9704	25.4065	21.7486	20.9001	22.6851	16.2533	17.8942	16.272	16.8065	18.3446	16.6851	19.6423	18.224	0.977635	0.908077	1.01087	up
chr1	46713360	46744145	+	69.4645	76.7471	68.8714	71.6943	83.4772	68.6206	85.4918	79.1966	65.0754	63.8179	69.6418	66.1784	52.0103	47.2266	48.4748	49.2373	0.660759	0.27725	1.10076	down	RAD54L	RAD54-like(S.cerevisiae)
chr1	46726868	46769280	-	348.348	401.354	367.639	372.447	365.42	366.053	362.464	364.646	449.001	460.432	434.593	448.009	420.62	465.417	441.857	442.632	0.935257	0.780704	1.01966	up	LRRC41	leucinerichrepeatcontaining41
chr1	46769303	46782448	+	101.421	86.1088	92.8838	93.4711	92.6561	95.3651	92.5085	93.5099	72.752	75.6614	76.2841	74.8992	80.9266	68.9391	73.5897	74.4851	0.993464	0.971706	1.00256	down	UQCRHL	ubiquinol-cytochromecreductasehingeprotein-like
chr1	46805849	46830824	+	59.4993	110.149	113.785	94.4779	123.215	114.178	91.5042	109.632	165.715	164.833	173.3	167.949	199.821	202.081	210.134	204.012	0.698336	0.326606	1.1996	down	NSUN4	NOP2/Sundomainfamily,member4
chr1	46859937	46879520	+	137.323	122.415	139.192	132.977	130.393	105.962	127.165	121.173	133.378	101.516	124.702	119.865	119.834	119.078	116.823	118.578	0.660966	0.277574	1.1002	up	FAAH	fattyacidamidehydrolase
chr1	46899499	46911374	+	24.4275	33.0428	28.3954	28.6219	35.2749	35.8748	31.8386	34.3294	28.5803	35.5201	38.7084	34.2696	37.796	32.7243	35.1056	35.2086	0.404849	0.0727619	1.20689	down	LOC729041	fattyacidamidehydrolasepseudogene
chr1	46912345	46915376	-	28.5155	37.0575	41.4623	35.6784	29.6684	28.7151	29.7751	29.3862	28.5699	33.6542	47.8011	36.675	27.0344	30.2129	32.787	30.0115	0.466992	0.10646	1.19982	up
chr1	46921495	46948147	+	34.7706	27.0769	29.4319	30.4265	23.217	32.7429	31.0148	28.9916	26.0672	31.0875	25.9725	27.7091	22.7413	25.5838	23.265	23.8634	0.879028	0.639363	1.05531	up
chr1	46972668	46979898	+	97.3214	88.3555	92.9009	92.8593	122.223	106.976	81.8642	103.688	79.87	116.667	74.0499	90.1955	87.5651	87.0245	94.117	89.5689	0.738255	0.382646	1.10244	down	DMBX1	diencephalon/mesencephalonhomeobox1
chr1	47004368	47035927	+	37.7485	42.0309	37.5325	39.104	26.2399	32.0944	42.0335	33.4559	27.1089	36.254	32.4	31.921	37.6904	33.6946	36.1215	35.8355	0.567794	0.179105	1.18931	up	MKNK1-AS1	MKNK1antisenseRNA1(non-proteincoding)
chr1	47011316	47017199	-	52.4345	52.8938	58.8515	54.7266	54.0677	54.3417	58.8774	55.7623	39.6311	43.6959	52.8698	45.3989	49.9185	49.3195	57.5816	52.2732	0.937273	0.786561	1.01956	down	KNCN	kinocilin
chr1	47023090	47069966	-	81.7599	79.8465	78.2858	79.9641	79.9066	76.0205	72.0611	75.9961	81.7017	95.2731	66.0745	81.0164	91.7324	89.4319	92.7944	91.3196	0.780539	0.450437	1.05298	up	MKNK1	MAPkinaseinteractingserine/threoninekinase1
chr1	47073387	47082563	-	43.2842	44.9236	42.8378	43.6818	48.2923	42.92	39.7614	43.6579	64.1206	68.7147	79.6986	70.8446	54.4707	68.8124	55.8177	59.7003	0.992175	0.962706	1.00356	up	MOB3C	MOBkinaseactivator3C
chr1	47098409	47139539	-	194.139	198.177	170.951	187.756	174.854	176.455	174.002	175.104	178.323	189.347	184.361	184.01	180.633	185.164	189.638	185.145	0.720021	0.357099	1.07002	up	ATPAF1	ATPsynthasemitochondrialF1complexassemblyfactor1
chr1	47137497	47139266	+	35.6285	36.4238	32.6401	34.8974	27.9011	28.6901	45.7352	34.1088	28.398	39.3455	36.4911	34.7448	33.9017	36.195	32.4236	34.1734	0.911571	0.721338	1.04981	up	ATPAF1-AS1	ATPAF1antisenseRNA1(non-proteincoding)
chr1	47139708	47157770	+	32.7859	38.0892	35.8563	35.5771	50.7662	43.1964	39.9509	44.6378	31.2501	42.1326	38.0389	37.1405	31.4247	34.947	38.5965	34.9894	0.275699	0.0300539	1.25073	down	KIAA0494-AS1	KIAA0494antisenseRNA1(non-proteincoding)
chr1	47140831	47184824	-	476.609	485.415	477.494	479.839	535.678	523.54	507.012	522.077	439.955	433.678	430.002	434.545	543.231	547.331	491.9	527.488	0.600898	0.212237	1.08778	down	KIAA0494
chr1	47223510	47285085	+	88.4019	89.5129	84.2092	87.3747	67.8073	86.8905	91.1838	81.9605	53.5136	71.1425	61.3635	62.0065	73.2211	68.4562	54.3317	65.3363	0.779893	0.44946	1.07444	up	CYP4B1	cytochromeP450,family4,subfamilyB,polypeptide1
chr1	47323906	47366147	-	20.2173	16.3124	16.0733	17.5343	17.1948	16.0017	18.7033	17.3	16.0025	16.004	16.2861	16.0975	19.3858	16.9285	16.7191	17.6778	0.979041	0.912154	1.00992	up	CYP4Z2P|CYP4Z1	cytochromeP450,family4,subfamilyZ,polypeptide2pseudogene|cytochromeP450,family4,subfamilyZ,polypeptide1
chr1	47394846	47407156	-	27.7334	23.5747	23.4898	24.9326	18.4433	19.4818	22.7936	20.2395	29.5444	27.6977	30.9891	29.4104	29.3506	25.0273	17.8675	24.0818	0.311932	0.0397247	1.23315	up	CYP4A11	cytochromeP450,family4,subfamilyA,polypeptide11
chr1	47427036	47516423	+	34.563	38.5564	34.7305	35.9499	31.5092	35.7348	27.0534	31.4325	26.3837	29.4675	28.9631	28.2714	36.2609	36.5603	25.7369	32.8527	0.533233	0.149462	1.14962	up	CYP4X1	cytochromeP450,family4,subfamilyX,polypeptide1
chr1	47533160	47583992	+	16.0012	16.3979	23.9661	18.7884	17.903	21.799	20.8474	20.1831	18.1925	16.8848	20.9006	18.6593	16.0012	16.189	16.5496	16.2466	0.80328	0.491431	1.08966	down	CYP4Z1	cytochromeP450,family4,subfamilyZ,polypeptide1
chr1	47562325	47644943	-	83.8968	75.1922	58.0776	72.3889	51.5178	68.602	72.3127	64.1441	48.0049	57.4811	51.8653	52.4504	60.26	54.2653	62.4739	58.9997	0.723331	0.361259	1.12756	up
chr1	47603107	47615413	+	41.8292	30.5712	45.0384	39.1462	36.4757	34.6204	31.7825	34.2929	26.2503	41.9375	42.6619	36.9499	43.7017	49.6726	44.85	46.0748	0.675167	0.297757	1.12793	up	CYP4A22	cytochromeP450,family4,subfamilyA,polypeptide22
chr1	47638527	47640990	-	30.2809	31.5557	30.2163	30.6843	30.1589	33.3829	29.451	30.9976	31.7661	33.31	30.9556	32.0106	23.2704	33.015	29.0867	28.4574	0.974229	0.898694	1.0089	down
chr1	47644290	47646011	+	41.3844	37.878	36.9675	38.7433	48.5484	50.4708	39.0844	46.0345	29.6556	37.0221	36.4109	34.3629	31.2591	41.24	35.7205	36.0732	0.438117	0.0897257	1.18229	down	PDZK1IP1-AS1	PDZK1IP1antisenseRNA1(non-proteincoding)
chr1	47649261	47656716	-	60.228	52.5597	63.5818	58.7898	62.8253	52.7782	86.7902	67.4645	48.9265	58.6641	55.9357	54.5088	58.3436	57.9007	54.8145	57.0196	0.733131	0.375229	1.12657	down	PDZK1IP1	PDZK1interactingprotein1
chr1	47681963	47697892	-	27.9177	24.2428	27.8328	26.6645	28.2736	21.2326	27.8434	25.7832	22.4712	24.7425	25.6156	24.2764	30.136	25.7918	21.1447	25.6908	0.899886	0.688593	1.04065	up	TAL1	T-cellacutelymphocyticleukemia1
chr1	47691469	47696422	+	50.2132	53.9659	56.563	53.5807	41.4571	39.1236	38.3756	39.6521	46.7784	40.236	39.6013	42.2052	52.4728	42.7201	48.9033	48.0321	0.0670741	0.00224237	1.35039	up
chr1	47715811	47779819	-	126.889	194.12	164.978	161.995	194.362	209.9	219.126	207.796	285.484	245.575	276.478	269.179	175.659	178.551	198.395	184.202	0.326949	0.0442999	1.30057	down	STIL	SCL/TAL1interruptinglocus
chr1	47799469	47844511	+	668.298	650.273	625.47	648.014	594.313	643.755	607.414	615.161	600.808	542.047	582.065	574.973	566.739	501.992	536.644	535.125	0.775991	0.442446	1.05362	up	CMPK1	cytidinemonophosphate(UMP-CMP)kinase1,cytosolic
chr1	47846387	47874257	-	35.2466	31.733	29.0181	31.9992	30.8186	32.7422	33.7133	32.4247	30.2929	31.6841	27.5387	29.8385	27.3152	31.2943	36.0973	31.5689	0.955318	0.840096	1.0158	down
chr1	47881744	47883724	+	428.315	454.259	581.674	488.083	531.361	415.188	212.855	386.468	503.086	556.075	490.248	516.47	531.317	482.449	539.445	517.737	0.598589	0.209263	1.34073	up	FOXE3	forkheadboxE3
chr1	47897805	47900313	-	55.6419	34.5971	43.9541	44.731	40.0702	32.0137	39.4178	37.1672	35.3007	38.2671	26.298	33.2886	30.8037	31.3218	29.729	30.6181	0.600006	0.210834	1.18722	up	MGC12982
chr1	47901689	47906363	+	31.2545	23.9367	29.7259	28.3057	32.9562	26.2261	35.9597	31.714	36.5636	39.4506	31.0392	35.6845	32.3379	30.3086	20.713	27.7865	0.701236	0.330545	1.11804	down	FOXD2	forkheadboxD2
chr1	47968176	47968311	+	16.0004	16.0012	16.0171	16.0062	16.6088	16.0021	16.781	16.464	21.25	16.291	16.0002	17.8471	16.0012	21.1945	16.0005	17.7321	0.889268	0.662145	1.02838	down
chr1	47971932	47973315	-	26.9174	25.477	41.1577	31.1841	39.0131	34.609	29.4268	34.3496	27.1355	32.8518	23.4471	27.8115	26.8262	29.8685	24.3552	27.0166	0.767793	0.429295	1.12074	down
chr1	48154135	48169055	+	16.5834	28.9629	25.8556	23.8006	22.316	25.6602	26.9041	24.9601	24.1034	34.2897	23.0565	27.1499	30.1972	21.8316	25.7383	25.9224	0.872032	0.624966	1.07451	down
chr1	48226200	48462562	-	93.8992	73.5651	90.4437	85.9693	76.0947	61.392	74.1897	70.5588	51.0184	63.0355	77.1882	63.7474	80.8583	63.3626	73.3631	72.528	0.403073	0.071901	1.21703	up	TRABD2B	TraBdomaincontaining2B
chr1	48226249	48231744	+	225.63	187.621	191.654	201.635	135.134	150.7	184.361	156.732	158.008	106.845	163.869	142.907	229.37	131.151	132.221	164.247	0.279405	0.0310277	1.29285	up
chr1	48283738	48285909	+	28.1923	22.6548	29.5114	26.7862	23.7604	24.225	30.3002	26.0952	23.1339	22.5282	16.0026	20.5549	32.2386	25.3439	24.7802	27.4542	0.942641	0.803902	1.02622	up
chr1	48519217	48532873	+	29.8772	28.4101	27.3477	28.545	31.0622	26.9941	27.9285	28.6616	22.6707	31.7108	31.6284	28.6699	29.8002	26.4441	30.9367	29.0603	0.993032	0.967775	1.00293	down
chr1	48544459	48547868	-	22.2536	22.7221	24.5575	23.1777	26.4581	24.6868	22.5975	24.5808	23.1875	31.1211	23.6183	25.9756	26.8385	27.5883	23.7539	26.0603	0.779192	0.448119	1.0593	down
chr1	48567387	48648100	-	32.5015	54.1681	46.5339	44.4012	64.8368	46.934	49.7949	53.8553	64.7848	73.3359	76.5901	71.5703	37.8315	64.7622	61.2671	54.6203	0.578425	0.188884	1.22751	down	SKINTL	Skint-like,pseudogene
chr1	48671637	48672515	+	28.3362	32.0416	38.1266	32.8348	33.7304	29.7967	30.8478	31.4583	25.1685	30.0302	32.7681	29.3222	25.4272	26.887	32.8343	28.3828	0.902113	0.694746	1.03743	up
chr1	48688357	48714316	+	30.2349	28.0679	31.6312	29.978	29.4239	32.2414	32.7936	31.4863	33.4609	37.4383	30.4745	33.7912	29.4588	29.0602	32.7643	30.4278	0.808135	0.502022	1.0504	down	SLC5A9	solutecarrierfamily5(sodium/glucosecotransporter),member9
chr1	48727015	48730430	-	42.7945	43.1285	39.8707	41.9312	39.7516	41.0788	48.3663	43.0656	29.8216	26.7596	31.5751	29.3854	40.6337	45.2254	38.5569	41.472	0.929444	0.766481	1.02385	down
chr1	48761044	48937876	-	138.138	128.57	131.335	132.681	122.757	101.939	114.576	113.091	76.0903	94.2753	91.2312	87.1989	131.074	140.942	121.263	131.093	0.369633	0.0590894	1.17612	up	SPATA6	spermatogenesisassociated6
chr1	48809881	48809987	+	19.4722	17.202	18.785	18.4864	16.9782	18.3514	19.4653	18.265	16.0013	16.0905	16.0012	16.031	19.4622	16.1041	16.0011	17.1892	0.964935	0.868946	1.01234	up
chr1	48913608	48913714	+	239.807	147.489	221.518	202.938	120.859	185.934	158.974	155.255	116.191	125.244	146.695	129.377	94.9705	131.461	148.488	124.973	0.499066	0.124636	1.29924	up
chr1	48998527	50489626	-	23.6525	25.3756	27.9027	25.6436	29.8433	26.0381	30.5588	28.8134	28.7438	31.8378	32.4497	31.0104	29.9035	27.6185	29.5594	29.0271	0.563717	0.175619	1.12344	down	AGBL4	ATP/GTPbindingprotein-like4
chr1	49193195	49244275	-	32.3051	30.2116	33.2657	31.9275	26.8524	24.9884	30.0679	27.3029	24.9929	30.4931	28.9036	28.1298	30.6759	30.2587	24.2743	28.4029	0.391648	0.066967	1.17185	up	BEND5	BENdomaincontaining5
chr1	49513988	49653257	+	17.5037	22.2127	21.1291	20.2818	22.7979	18.1595	21.1528	20.7034	16.2077	20.9175	18.651	18.5921	19.1449	18.7886	17.8057	18.5797	0.949954	0.824507	1.02153	down
chr1	49617064	49617175	+	17.3156	16.4788	18.3616	17.3853	17.9227	23.8867	16.0008	19.2701	16.0022	16.0055	16.1631	16.0569	16.0037	16.9064	17.9552	16.9551	0.765775	0.427217	1.09348	down
chr1	49723083	49734957	+	16.9906	17.2868	19.3728	17.8834	36.3795	34.734	22.2671	31.1269	30.8263	28.0243	39.3504	32.7337	21.2347	30.264	28.9489	26.8159	0.0893768	0.00358677	1.70368	down
chr1	49839873	49937757	-	25.5375	21.0715	22.1905	22.9332	39.2848	33.9504	20.0658	31.1004	34.087	40.4241	36.8491	37.1201	26.8208	29.7908	31.907	29.5062	0.518103	0.137324	1.30866	down	AGBL4-IT1	AGBL4intronictranscript1(non-proteincoding)
chr1	50447887	50447967	+	174.648	171.325	154.998	166.991	176.951	228.993	173.74	193.228	166.665	196.949	151.739	171.784	201.524	195.333	209.728	202.195	0.555779	0.168448	1.14926	down
chr1	50459990	50461874	+	53.7659	40.7504	35.9393	43.4852	36.7591	40.8713	35.844	37.8248	42.1955	39.6203	37.3314	39.7157	37.1678	32.7378	40.124	36.6765	0.659446	0.275664	1.13502	up
chr1	50513686	50669458	+	30.2703	25.5777	24.6289	26.8257	29.2263	21.9261	31.6251	27.5925	22.427	22.2251	22.5646	22.4056	24.138	23.0257	23.6312	23.5983	0.961674	0.857761	1.0205	down	ELAVL4	ELAV(embryoniclethal,abnormalvision,Drosophila)-like4(HuantigenD)
chr1	50639978	50641540	-	21.4483	20.2998	22.1915	21.3132	24.7911	22.5437	19.8193	22.3847	19.6555	19.7184	23.4305	20.9348	22.6502	17.1438	18.8358	19.5433	0.849473	0.578237	1.0466	down
chr1	50671756	50688799	-	28.978	29.086	36.5362	31.5334	29.2194	22.1802	28.5875	26.6624	25.4217	24.4062	23.6624	24.4968	28.956	34.4067	32.0019	31.7882	0.521172	0.13976	1.18455	up
chr1	50717182	50723876	-	22.3709	26.5023	24.1906	24.3546	22.5314	29.1776	26.6072	26.1054	22.8283	19.4078	22.4144	21.5502	24.8718	21.66	27.1162	24.5493	0.795121	0.47573	1.06842	down
chr1	50723329	50723876	+	20.4458	21.329	21.2051	20.9933	18.607	21.8128	27.5844	22.6681	19.682	16.876	22.9387	19.8322	24.9895	17.2963	20.3344	20.8734	0.835974	0.54991	1.06581	down
chr1	50731521	50745851	-	22.9393	29.2601	22.4262	24.8752	25.1894	23.9958	19.8382	23.0078	22.2107	20.3069	27.0263	23.1813	25.9265	23.858	23.8402	24.5416	0.792962	0.471847	1.07874	up
chr1	50772147	50773062	+	20.9514	26.4757	26.5229	24.65	29.3217	23.9725	22.9777	25.4239	24.2285	20.6678	29.0241	24.6401	26.8008	28.5095	31.2953	28.8685	0.926717	0.759996	1.03159	down
chr1	50782665	50786833	-	20.0048	21.5201	19.4078	20.3109	22.8542	20.4775	23.3786	22.2368	23.9367	26.8164	22.9312	24.5614	21.504	32.7615	27.6095	27.2917	0.627154	0.240814	1.09405	down
chr1	50786946	50790716	+	16.0029	16.7548	19.0215	17.2597	16.6635	16.0516	16.0967	16.2706	20.465	19.766	17.8455	19.3588	16.8556	20.3507	16.2142	17.8068	0.782225	0.453308	1.05808	up
chr1	50883222	50889172	-	21.4575	24.2443	19.6385	21.7801	21.4875	30.3694	26.0446	25.9671	22.4621	21.3414	22.317	22.0402	31.1288	24.5582	23.5799	26.4223	0.521114	0.139556	1.1849	down	DMRTA2	DMRT-likefamilyA2
chr1	50905150	51425936	-	251.906	255.885	270.438	259.41	278.373	243.922	219.553	247.283	356.491	320.397	333.269	336.719	299.887	302.16	299.343	300.463	0.825614	0.530639	1.05352	up	FAF1	Fas(TNFRSF6)associatedfactor1
chr1	50927141	50936822	+	19.6129	26.6876	27.7684	24.6896	27.3617	28.2227	27.085	27.5565	16.8518	23.274	24.8149	21.6469	23.4897	19.9696	18.6625	20.7072	0.642808	0.257791	1.12899	down
chr1	50965430	50965529	-	180.341	197.835	208.953	195.71	105.334	181.266	146.209	144.27	97.9262	71.585	86.6817	85.3976	84.8629	96.6292	81.6077	87.7	0.304023	0.0377739	1.38738	up
chr1	51048076	51048183	+	16.003	16.0029	18.3738	16.7933	19.1706	18.0788	16.0095	17.7529	16.6835	16.9513	17.0576	16.8975	16.021	19.1573	17.5101	17.5628	0.810042	0.505349	1.05648	down
chr1	51215968	51216025	+	16.0017	16.0027	17.051	16.3518	16.0011	17.1597	16.006	16.3889	16.2459	16.0066	16.0017	16.0848	18.9659	18.2303	16.0011	17.7324	0.994328	0.974039	1.00218	down
chr1	51426417	51440309	+	210.282	222.844	206.123	213.083	82.9134	118.58	104.191	101.895	192.405	166.531	197.456	185.464	104.057	129.062	125.028	119.382	0.00651457	6.37896e-05	2.11261	up	CDKN2C	cyclin-dependentkinaseinhibitor2C(p18,inhibitsCDK4)
chr1	51442717	51443912	-	62.9895	44.4686	57.9559	55.138	37.097	51.7599	60.2206	49.6925	49.2524	41.1836	45.5696	45.3352	64.341	43.7297	43.3805	50.4837	0.776671	0.443557	1.11973	up
chr1	51443233	51479174	+	53.5974	79.9346	62.1989	65.2436	43.7035	36.7479	37.8003	39.4173	76.8417	61.9557	76.7531	71.8501	50.022	40.1483	45.6048	45.2583	0.0646399	0.00209581	1.63734	up
chr1	51525509	51525577	+	20.5234	20.6688	23.9217	21.7047	24.2915	22.2027	23.1417	23.212	23.3791	27.1912	22.4589	24.3431	38.1878	31.6279	24.4228	31.4128	0.730705	0.371508	1.07143	down	MIR4421	microRNA4421
chr1	51567906	51613754	+	26.2141	32.9607	30.3284	29.8344	27.9062	34.3841	27.8041	30.0315	27.959	31.6872	25.871	28.5057	27.4701	31.2531	24.5391	27.7541	0.989067	0.949823	1.00599	down	C1orf185	chromosome1openreadingframe185
chr1	51572894	51573003	+	16.5851	18.7159	23.3476	19.5495	21.3371	20.8262	16.0059	19.3897	16.0012	16.8229	16.0013	16.2752	16.6862	17.4313	16.2228	16.7801	0.9908	0.957738	1.00627	up
chr1	51617575	51621124	+	42.1654	44.4805	43.0913	43.2457	41.2112	42.5099	40.9292	41.5501	47.2591	46.5595	47.8548	47.2245	60.7436	53.1621	59.9944	57.9667	0.831042	0.540439	1.0407	up
chr1	51654135	51654223	+	26.3153	21.178	22.2521	23.2485	17.5755	19.871	19.3169	18.9212	21.8266	22.2951	29.3828	24.5015	24.3077	17.3525	17.2277	19.6293	0.302504	0.0372763	1.22499	up
chr1	51656555	51656630	+	202.516	189.635	186.035	192.729	135.798	151.241	132.869	139.969	154.206	204.619	154.176	171	208.617	127.356	154.463	163.479	0.0580303	0.00179699	1.37825	up
chr1	51660767	51700768	-	26.9274	32.9447	31.3981	30.4234	31.4024	30.7836	33.0876	31.7579	25.2606	22.6441	20.319	22.7412	21.8242	31.249	21.7537	24.9423	0.841751	0.562177	1.04718	down
chr1	51696925	51697028	-	23.2582	16.0024	16.0002	18.4203	16.0004	16.7264	16.0001	16.2423	16.4078	17.2828	16.0026	16.5644	16.0006	16.0006	17.9212	16.6408	0.708138	0.339322	1.1162	up
chr1	51701943	51739127	+	663.94	605.765	607.468	625.725	552.103	562.899	609.768	574.923	389.45	394.856	421.463	401.923	421.112	369.119	367.707	385.98	0.634137	0.248731	1.08838	up	RNF11	ringfingerprotein11
chr1	51730588	51731705	+	40.8422	40.2246	45.6343	42.2337	37.5897	36.136	49.5881	41.1046	26.9825	29.2322	28.0772	28.0973	33.7542	29.155	30.2671	31.0588	0.912752	0.724148	1.03634	up
chr1	51731525	51732716	+	28.3061	26.5963	30.7019	28.5348	37.8267	29.0924	29.5656	32.1616	23.7907	24.0282	19.8117	22.5435	19.7817	24.8143	22.6694	22.4218	0.630634	0.244912	1.12073	down
chr1	51752930	51810788	-	94.7343	98.1122	46.4128	79.7531	88.6512	74.6042	104.388	89.2143	81.812	84.3561	87.2692	84.4791	85.9174	71.0986	66.6333	74.5498	0.779446	0.448362	1.1697	down	TTC39A	tetratricopeptiderepeatdomain39A
chr1	51795326	51800996	+	29.899	28.5558	28.8821	29.1123	27.7852	23.2352	29.5347	26.8517	49.652	28.1895	30.8049	36.2155	36.4576	32.1783	36.0502	34.8954	0.690544	0.316314	1.0895	up
chr1	51819935	51985000	-	199.623	249.782	249.332	232.912	197.347	173.4	181.127	183.958	288.795	314.485	312.607	305.296	310.903	339.558	327.915	326.125	0.259373	0.0262782	1.26113	up	EPS15	epidermalgrowthfactorreceptorpathwaysubstrate15
chr1	51847980	51848086	+	20.3519	17.1531	20.8112	19.4387	19.8011	17.8614	17.3209	18.3278	16.038	25.4518	17.2392	19.5764	25.0515	26.1863	23.9597	25.0658	0.806509	0.498316	1.0585	up
chr1	51927393	51929088	+	25.5297	24.0122	28.1686	25.9035	23.5301	26.8517	24.1566	24.8461	24.2803	32.1826	26.1649	27.5426	29.3095	26.8233	23.2597	26.4642	0.860035	0.598203	1.04201	up
chr1	51983981	52027301	+	114.179	103.942	106.419	108.18	199.844	133.966	122.422	152.078	232.546	244.884	225.301	234.244	109.437	177.935	180.292	155.888	0.292936	0.0347974	1.3742	down
chr1	52004297	52004401	-	22.4837	19.6815	20.7084	20.9579	20.3458	16.261	19.3335	18.6468	24.1364	21.8657	19.3821	21.7947	17.6805	16.6663	19.4492	17.932	0.573642	0.184441	1.12732	up
chr1	52042851	52254891	+	137.086	179.024	192.934	169.681	195.742	148.272	157.112	167.042	260.49	271.461	260.356	264.102	262.234	264.052	262.014	262.767	0.979382	0.914312	1.01264	up	OSBPL9	oxysterolbindingprotein-like9
chr1	52190447	52190568	-	22.6193	19.224	23.2023	21.6819	31.8364	28.2785	23.0815	27.7321	21.7381	22.1595	18.6715	20.8564	20.9774	24.1557	19.4453	21.5261	0.321111	0.0424159	1.27232	down
chr1	52254863	52344609	-	641.788	668.827	644.633	651.749	817.878	713.525	708.194	746.532	754.432	768.753	802.71	775.298	826.281	740.163	763.611	776.685	0.443577	0.092809	1.14308	down	NRD1	nardilysin(N-argininedibasicconvertase)
chr1	52259721	52264173	+	43.5314	57.1467	56.0682	52.2488	61.7076	65.8889	59.4489	62.3485	79.5388	73.1297	78.685	77.1178	67.1184	64.5674	69.6641	67.1166	0.410957	0.0759065	1.20114	down
chr1	52331305	52331381	+	27.4041	35.8518	30.7398	31.3319	28.3958	21.3266	30.3421	26.6882	32.0964	32.0069	43.282	35.7951	31.8892	26.0537	23.9185	27.2871	0.56894	0.180323	1.18015	up
chr1	52373628	52456436	-	910.119	965.366	918.771	931.419	784.109	770.028	869.891	808.009	1035.21	976.557	845.34	952.369	889.304	769.936	806.9	822.047	0.394084	0.0680554	1.15403	up	RAB3B
chr1	52439082	52439207	+	16.662	18.2676	16.0016	16.977	17.1308	16.0007	17.4767	16.8694	17.4052	16.0006	16.0003	16.4687	16.0009	17.9726	17.1024	17.0253	0.985892	0.938709	1.00554	up	RN5S48	RNA,5Sribosomal48
chr1	52485803	52521843	-	510.211	569.944	579.868	553.341	616.949	578.752	573.872	589.857	739.811	698.036	682.283	706.71	710.709	658.024	680.975	683.236	0.733131	0.375073	1.06713	down	TXNDC12	thioredoxindomaincontaining12(endoplasmicreticulum)
chr1	52497775	52499488	-	57.8303	66.2704	65.945	63.3486	66.3775	65.4925	68.3069	66.7256	74.0145	81.949	64.692	73.5519	74.71	73.5606	74.8449	74.3719	0.785993	0.459814	1.05521	down	TXNDC12|KTI12	thioredoxindomaincontaining12(endoplasmicreticulum)|KTI12homolog,chromatinassociated(S.cerevisiae)
chr1	52499063	52509951	+	34.3773	38.4762	35.2339	36.0291	38.0059	49.2693	33.2966	40.1906	43.1802	48.903	50.133	47.4054	37.3905	43.0883	49.1259	43.2016	0.738146	0.382427	1.10188	down
chr1	52516590	52518355	+	19.866	23.4404	23.2309	22.1791	27.2855	27.9158	24.7359	26.6457	24.858	22.7415	25.8218	24.4738	24.3181	19.0879	30.7708	24.7256	0.321145	0.0424748	1.20316	down
chr1	52521797	52556388	+	198.33	192.109	203.758	198.066	227.942	201.253	218.849	216.015	193.153	199.213	190.222	194.196	200.703	187.734	209.43	199.289	0.625495	0.238893	1.08948	down	BTF3L4|BTF3L4P1	basictranscriptionfactor3-like4|basictranscriptionfactor3-like4pseudogene1
chr1	52608046	52812358	+	130.324	139.724	139.652	136.567	162.919	117.321	119.656	133.299	139.22	135.661	134.514	136.465	130.423	136.657	122.819	129.966	0.914433	0.72901	1.03598	up	ZFYVE9	zincfinger,FYVEdomaincontaining9
chr1	52811395	52831877	-	109.715	118.594	117.276	115.195	93.6005	116.871	116.736	109.069	88.2522	86.434	90.7875	88.4912	93.3509	100.905	104.113	99.4562	0.803139	0.491039	1.06117	up	CC2D1B	coiled-coilandC2domaincontaining1B
chr1	52838501	52870143	-	57.0374	66.1757	60.7523	61.3218	56.2543	59.3674	56.1175	57.2464	72.0659	67.024	68.3821	69.1573	51.4149	47.9804	54.9334	51.4429	0.723308	0.360908	1.06956	up	ORC1	originrecognitioncomplex,subunit1
chr1	52870219	52883992	+	189.958	237.411	224.65	217.339	277.958	248.362	227.362	251.227	376.397	407.867	422.261	402.175	401.059	387.937	424.176	404.391	0.515571	0.135174	1.15711	down	PRPF38A	PRP38pre-mRNAprocessingfactor38(yeast)domaincontainingA
chr1	52873954	53019159	-	161.24	192.361	191.154	181.585	165.267	178.63	176.861	173.586	138.956	151.08	144.602	144.879	132.889	151.126	147.286	143.767	0.855319	0.590017	1.04328	up	ZCCHC11	zincfinger,CCHCdomaincontaining11
chr1	52877114	52877194	+	129.801	107.493	122.988	120.094	125.376	104.459	105.313	111.716	72.1334	86.9752	83.0897	80.7328	86.1671	77.3831	62.9519	75.5007	0.75752	0.41254	1.07554	up
chr1	53068043	53074723	+	396.144	450.576	426.004	424.241	437.351	400.788	418.924	419.021	500.656	479.184	452.552	477.464	303.663	313.981	299.678	305.774	0.9654	0.869874	1.0117	up	GPX7	glutathioneperoxidase7
chr1	53099016	53135355	+	36.6815	32.582	35.5648	34.9428	32.2802	28.612	31.6194	30.8372	20.3983	26.7657	31.0954	26.0865	31.8559	28.9103	29.1198	29.962	0.484827	0.116511	1.13328	up	FAM159A	familywithsequencesimilarity159,memberA
chr1	53152014	53164038	-	69.0171	84.6162	67.7309	73.7881	103.913	77.6588	89.0683	90.2133	121.533	148.781	157.914	142.743	133.885	120.702	154.96	136.516	0.418876	0.0803626	1.22029	down	SELRC1	Sel1repeatcontaining1
chr1	53192126	53293014	+	385.484	405.042	414.826	401.784	413.966	342.473	397.061	384.5	386.243	394.341	381.553	387.379	433.624	430.528	440.456	434.869	0.835974	0.550066	1.04787	up	ZYG11B	zyg-11homologB(C.elegans)
chr1	53270780	53270884	-	16.0006	16.5197	16.0005	16.1736	16.0008	16.3794	16.6403	16.3401	17.1042	16.0004	16.767	16.6239	16.001	16.0013	20.4607	17.4877	0.966322	0.872697	1.01028	down
chr1	53308183	53360670	+	75.1691	91.6823	92.0275	86.2929	95.6592	94.8927	104.228	98.2601	78.1763	100.707	108.324	95.7355	75.4038	78.7289	77.0236	77.0521	0.515571	0.13516	1.14262	down	ZYG11A	zyg-11homologA(C.elegans)
chr1	53361582	53392884	-	43.7122	45.3938	46.2008	45.1023	76.4408	44.4293	46.7422	55.8708	39.4457	39.786	46.9071	42.0463	55.9426	51.4518	54.0013	53.7986	0.609187	0.221458	1.20084	down	ECHDC2	enoylCoAhydratasedomaincontaining2
chr1	53390429	53391095	-	43.6528	44.2118	50.0381	45.9676	53.0968	45.9292	30.8854	43.3038	51.796	58.5765	46.1	52.1575	66.1335	39.4841	56.265	53.9609	0.83749	0.55376	1.08638	up	LOC100653141|LOC100652967	6.8kDamitochondrialproteolipid-like|chromosome14openreadingframe2pseudogene
chr1	53392901	53517375	+	431.728	487.644	489.252	469.541	566.431	554.448	573.278	564.719	430.125	413.428	442.339	428.631	435.221	440.607	463.12	446.316	0.256715	0.0256433	1.2046	down	SCP2	sterolcarrierprotein2
chr1	53527724	53551174	+	287.413	319.041	266.722	291.059	357.342	344.54	339.625	347.169	244.883	287.385	258.893	263.72	569.063	667.216	562.719	599.666	0.305664	0.0382832	1.19574	down	PODN	podocan
chr1	53535610	53551174	-	150.715	100.33	133.517	128.187	110.819	141.499	147.418	133.245	59.7868	86.87	72.1359	72.9309	103.719	91.0368	86.24	93.6652	0.912301	0.723055	1.04616	down
chr1	53552855	53608289	-	45.5184	45.0478	36.044	42.2034	39.3261	32.7553	33.479	35.1868	37.7057	41.6722	33.3884	37.5888	40.8148	46.4021	47.7781	44.9984	0.428941	0.0849827	1.1967	up	SLC1A7	solutecarrierfamily1(glutamatetransporter),member7
chr1	53580248	53584281	+	20.118	23.0685	25.7983	22.9949	28.3187	23.6473	24.9826	25.6495	22.932	29.4875	23.9468	25.4554	30.8772	19.5075	28.6944	26.3597	0.62764	0.241636	1.11798	down
chr1	53656725	53657133	+	58.4256	52.8488	55.6126	55.629	51.1942	46.5461	48.2896	48.6766	53.7197	57.1054	55.485	55.4367	69.5872	53.3857	52.9041	58.6257	0.423712	0.0826925	1.14275	up
chr1	53662101	53679869	+	78.6679	107.839	100.563	95.6898	96.7608	101.84	102.665	100.422	100.498	97.3314	85.4582	94.4291	114.519	95.9448	83.0249	97.8294	0.838366	0.555216	1.05847	down	CPT2	carnitinepalmitoyltransferase2
chr1	53676128	53679447	-	49.1724	58.1405	56.308	54.5403	57.1205	57.476	66.4233	60.34	57.0168	72.209	69.7956	66.3404	66.1495	63.469	66.2728	65.2971	0.62494	0.237438	1.10648	down
chr1	53679771	53686289	-	433.978	470.134	479.06	461.058	497.549	510.446	512.898	506.964	509.067	523.842	572.198	535.036	596.611	633.079	591.833	607.174	0.567217	0.17871	1.10047	down	C1orf123	chromosome1openreadingframe123
chr1	53692564	53704282	-	149.068	153.21	147.412	149.897	162.163	169.191	203.636	178.33	98.4547	142.948	114.532	118.645	104.603	114.266	105.273	108.047	0.387871	0.0655389	1.18393	down	MAGOH	mago-nashihomolog,proliferation-associated(Drosophila)
chr1	53704282	53708455	+	33.821	37.5515	35.8521	35.7415	35.8661	37.3393	37.2499	36.8184	35.949	27.8155	38.2432	34.0025	34.4562	42.3883	39.324	38.7229	0.88537	0.653203	1.0309	down	LOC100507564
chr1	53708036	53793821	-	75.1075	115.241	90.5647	93.6378	75.4979	58.9508	67.0134	67.154	57.5889	83.9559	62.0951	67.88	63.8939	51.6957	62.5519	59.3805	0.261879	0.0267459	1.38003	up	LRP8	lowdensitylipoproteinreceptor-relatedprotein8,apolipoproteinereceptor
chr1	53733607	53734273	+	20.3162	23.7218	23.0294	22.3558	26.7346	26.9992	21.1444	24.9594	26.9284	26.8589	22.3274	25.3716	23.0539	24.0421	27.9057	25.0005	0.656438	0.271725	1.11203	down
chr1	53753696	53755378	+	44.9225	44.4001	46.2629	45.1952	39.9734	35.5089	52.8925	42.7916	33.5247	44.8885	41.4335	39.9489	38.0031	34.7799	48.4153	40.3994	0.823936	0.527955	1.07117	up
chr1	53757463	53757810	-	24.9315	33.5769	29.0652	29.1912	30.1942	27.0328	26.5196	27.9155	27.6861	25.654	35.744	29.6947	26.9109	27.6299	29.4283	27.9897	0.896045	0.679679	1.03975	up
chr1	53770208	53773134	+	63.9543	73.5745	67.1904	68.2397	65.4594	42.8949	65.5936	57.9826	64.985	66.8386	61.8763	64.5666	59.3553	62.2808	58.1846	59.9402	0.563781	0.175701	1.19735	up
chr1	53793905	53802890	+	66.7392	51.0673	67.2639	61.6901	61.1058	55.352	52.4435	56.3004	46.774	49.1073	41.4505	45.7772	50.7415	45.1856	41.3668	45.7646	0.743126	0.390796	1.08926	up
chr1	53798053	53812604	-	56.1898	69.8938	47.1149	57.7328	38.9623	50.5977	40.8514	43.4705	36.0444	45.8958	42.9583	41.6328	67.3079	45.415	46.4858	53.0696	0.3285	0.0449136	1.31955	up
chr1	53814160	53814905	-	37.6837	25.1188	23.2169	28.6731	29.7094	28.4957	27.6562	28.6205	33.5006	29.3831	22.9038	28.5959	25.9564	27.1086	31.1491	28.0714	0.964935	0.868871	1.02134	down
chr1	53832340	53833917	-	50.6385	48.8918	59.9147	53.1483	54.9152	39.7197	37.1663	43.9338	44.4213	49.9899	50.2647	48.2253	54.5253	58.0463	54.7938	55.7885	0.48488	0.116584	1.22311	up
chr1	53904043	53905693	-	27.8269	25.8815	23.8864	25.8649	19.5432	24.6796	24.4695	22.8975	22.8265	21.419	24.9772	23.0743	24.5451	23.5628	25.4066	24.5048	0.578801	0.189194	1.13383	up	SLC25A3P1	solutecarrierfamily25(mitochondrialcarrier;phosphatecarrier),member3pseudogene1
chr1	53905438	53923449	+	33.7679	40.2268	51.303	41.7659	32.7039	36.993	39.0339	36.2436	53.5705	47.8479	42.3878	47.9354	31.1259	23.5839	42.049	32.253	0.663389	0.280597	1.1385	up
chr1	53925072	53933161	+	59.7693	64.1652	58.5142	60.8162	68.5636	56.1356	75.975	66.8914	60.3262	62.5865	64.233	62.3819	68.587	55.6176	52.3786	58.8611	0.718992	0.355773	1.09225	down	DMRTB1	DMRT-likefamilyBwithproline-richC-terminal,1
chr1	53971906	54199877	-	100.516	80.5358	97.2135	92.7551	84.441	81.7543	51.872	72.6891	75.633	67.8485	78.6384	74.04	69.5916	73.8272	76.9449	73.4546	0.441062	0.0913681	1.30012	up	GLIS1	GLISfamilyzincfinger1
chr1	54154422	54154485	-	29.2568	27.1517	25.6024	27.3369	20.694	20.4224	49.0068	30.0411	23.6091	16.0013	17.5462	19.0522	31.5211	18.7278	19.2491	23.166	0.995444	0.978358	1.00609	down
chr1	54231133	54304533	-	183.219	200.416	208.907	197.514	248.353	227.88	228.239	234.824	260.8	247.287	256.23	254.772	208.268	204.982	226.783	213.344	0.30461	0.0379107	1.1897	down	TMEM48	transmembraneprotein48
chr1	54236691	54236826	-	16.3647	18.4054	16.3645	17.0448	16.0005	18.341	21.6427	18.6614	18.9952	18.693	16.6539	18.114	16.9121	18.5248	17.2999	17.5789	0.737919	0.38217	1.08819	down
chr1	54317392	54356407	-	147.48	124.225	120.939	130.882	115.51	130.128	140.564	128.734	118.155	121.495	131.15	123.6	152.836	146.102	135.017	144.652	0.961665	0.857606	1.01597	up	YIPF1	Yip1domainfamily,member1
chr1	54356912	54376759	+	25.336	23.9246	24.2523	24.5043	20.3306	24.7346	22.8871	22.6508	26.0811	25.6484	24.1165	25.282	28.5298	22.5435	22.9753	24.6829	0.68023	0.303573	1.085	up	DIO1	deiodinase,iodothyronine,typeI
chr1	54377676	54378843	-	44.4512	42.1468	41.4268	42.6749	45.8452	42.4461	29.1694	39.1536	48.4208	46.8028	50.9325	48.7187	56.364	37.8891	55.9584	50.0705	0.750012	0.401114	1.10992	up
chr1	54387234	54411975	-	260.079	268.617	268.089	265.595	273.643	279.748	292.846	282.079	163.216	176.79	185.332	175.113	164.122	155.805	170.975	163.634	0.728646	0.368922	1.06176	down	HSPB11	heatshockproteinfamilyB(small),member11
chr1	54411750	54433841	+	174.305	179.475	177.78	177.187	170.633	190.999	181.575	181.069	126.35	152.646	149.715	142.904	141.369	151.966	159.872	151.069	0.926701	0.759875	1.0209	down	LRRC42	leucinerichrepeatcontaining42
chr1	54447917	54452234	+	31.5685	31.6709	32.7612	32.0002	27.5403	26.8084	28.7525	27.7004	27.0242	34.811	36.4576	32.7643	29.5523	31.4332	27.1063	29.3639	0.349294	0.0515508	1.15554	up
chr1	54474412	54483856	-	158.319	146.608	132.835	145.921	128.615	127.691	128.736	128.347	106.286	116.761	113.479	112.175	119.403	131.143	132.507	127.684	0.481395	0.113971	1.13401	up	LDLRAD1	lowdensitylipoproteinreceptorclassAdomaincontaining1
chr1	54497347	54519177	-	874.702	902.407	905.802	894.304	798.355	739.417	831.586	789.786	695.633	679.5	678	684.377	808.341	807.774	785.131	800.415	0.447484	0.0947428	1.13353	up	TMEM59	transmembraneprotein59
chr1	54519260	54578192	+	71.2245	68.1151	70.2596	69.8664	86.2327	61.4193	71.7951	73.149	85.1317	78.2423	68.1308	77.1683	77.1834	82.1126	85.8853	81.7271	0.905957	0.705625	1.03712	down	TCEANC2	transcriptionelongationfactorA(SII)N-terminalandcentraldomaincontaining2
chr1	54569968	54571750	+	55.4204	52.774	49.0079	52.4008	34.7273	44.888	38.1754	39.2636	46.2514	42.0446	39.0065	42.4342	56.1735	53.4768	46.2889	51.9797	0.151104	0.0088064	1.34047	up
chr1	54598747	54638367	-	38.0709	40.0284	36.7652	38.2881	37.157	31.6099	33.5848	34.1172	28.9395	26.0415	32.3292	29.1034	24.9639	22.7566	30.9819	26.2341	0.52438	0.141726	1.12408	up	CDCP2	CUBdomaincontainingprotein2
chr1	54635333	54637997	-	57.8878	80.0806	95.1504	77.7063	103.596	65.5892	107.878	92.3544	58.0968	84.0501	68.1251	70.0907	73.6856	80.0837	65.196	72.9884	0.706008	0.336354	1.18448	down
chr1	54638009	54665746	-	40.2541	40.951	43.4269	41.544	47.1249	45.1707	49.152	47.1492	57.5153	58.3395	54.6831	56.8459	51.2197	50.261	46.9317	49.4708	0.43731	0.0892851	1.13485	down	CYB5RL	cytochromeb5reductase-like
chr1	54649714	54686603	+	508.838	590.532	556.385	551.918	648.237	610.769	688.651	649.219	780.211	760.858	781.35	774.139	665.99	645.558	689.729	667.092	0.357642	0.0550854	1.17707	down	MRPL37	mitochondrialribosomalproteinL37
chr1	54690181	54691156	-	90.9685	79.6147	86.4658	85.683	70.789	68.9876	112.245	84.0071	83.3661	71.8753	76.8147	77.3521	92.3107	69.0317	75.9068	79.0831	0.920286	0.743419	1.04538	up
chr1	54692190	54879152	-	321.262	281.1	279.561	293.974	270.867	281.06	308.367	286.765	236.337	223.745	219.482	226.521	223.601	224.88	222.993	223.824	0.924362	0.752328	1.02453	up	SSBP3	singlestrandedDNAbindingprotein3
chr1	54703710	54704736	+	151.571	122.794	133.646	136.003	112.279	117.015	98.4448	109.247	128.142	140.239	117.647	128.676	115.623	104.309	103.456	107.796	0.281561	0.031431	1.24357	up	C1orf191	chromosome1openreadingframe191
chr1	54751078	54753827	+	27.733	26.1159	30.5081	28.119	39.5279	34.052	28.5335	34.0378	25.8434	22.7538	28.9918	25.863	24.0251	30.1612	29.8843	28.0236	0.442166	0.0919327	1.20234	down	LOC100653134|LOC100652978	uncharacterizedLOC100653134|uncharacterizedLOC100652978
chr1	54881929	54886533	+	17.9393	23.2164	23.2317	21.4625	23.0573	20.2127	25.2509	22.8403	26.0487	22.8358	23.081	23.9885	24.1644	22.2908	23.5659	23.3404	0.821132	0.523656	1.06744	down
chr1	54982085	54982932	-	72.4965	72.3923	62.0288	68.9725	63.912	71.3953	72.758	69.3551	74.9161	78.2347	82.8421	78.6643	73.3009	66.6211	86.4972	75.4731	0.98493	0.934094	1.00657	down
chr1	54982177	54983024	+	47.686	41.8865	42.2083	43.9269	44.1253	49.3149	34.0101	42.4835	48.6144	41.6604	57.3633	49.2127	31.0326	37.3929	39.3844	35.9367	0.898805	0.686268	1.04439	up
chr1	54991059	54991126	+	20.8657	22.385	20.5829	21.2779	25.0435	16.7671	21.9052	21.2386	19.0197	18.9417	20.3204	19.4272	22.2805	20.9894	23.3414	22.2038	0.972407	0.892224	1.01484	up
chr1	55007930	55104865	+	53.0283	44.705	53.096	50.2764	62.1072	51.7955	63.6633	59.1887	45.7513	55.1126	48.2304	49.6981	43.0415	52.1704	64.9552	53.389	0.454441	0.0982877	1.17616	down	ACOT11	acyl-CoAthioesterase11
chr1	55074850	55089229	-	72.8349	63.5809	67.5505	67.9888	58.217	95.7781	54.6821	69.5591	81.9532	73.3345	62.789	72.6923	80.5243	78.9916	84.3454	81.2871	0.990078	0.953796	1.00858	up	FAM151A	familywithsequencesimilarity151,memberA
chr1	55087150	55094111	-	27.5079	25.0989	25.7527	26.1198	27.0272	22.4732	25.8489	25.1164	20.193	27.1531	21.5082	22.9514	27.9573	21.4723	27.5771	25.6689	0.858991	0.596156	1.04234	up
chr1	55107427	55208330	+	73.873	82.4814	79.5948	78.6497	81.9352	80.2089	80.1982	80.7808	89.0009	96.3655	82.2788	89.2151	89.6313	85.5192	81.5526	85.5677	0.897126	0.682177	1.02812	down	HEATR8-TTC4
chr1	55222571	55230226	-	51.1453	55.492	47.8021	51.4798	40.6458	58.8723	44.7358	48.0847	63.1237	42.9099	44.5392	50.1909	59.4558	46.3563	40.4601	48.7574	0.792582	0.471073	1.08218	up	PARS2	prolyl-tRNAsynthetase2,mitochondrial(putative)
chr1	55245385	55266941	-	75.9132	38.0751	51.126	55.0381	52.7765	59.1762	56.1504	56.0344	44.21	49.8538	45.0299	46.3646	46.7298	41.2371	44.975	44.314	0.912901	0.72506	1.05872	down	TTC22	tetratricopeptiderepeatdomain22
chr1	55258558	55260578	+	22.7935	29.6775	24.7568	25.7426	29.6351	32.6447	29.5106	30.5968	32.1157	34.4997	34.9934	33.8696	27.6948	29.2078	24.1354	27.0126	0.403073	0.0718953	1.1946	down
chr1	55271736	55307937	+	26.0462	31.2972	29.0957	28.8131	35.1279	34.5365	37.1174	35.5939	29.1685	33.3975	35.0686	32.5449	22.6435	33.1468	39.7504	31.8469	0.227231	0.0197858	1.23825	down	C1orf177	chromosome1openreadingframe177
chr1	55314138	55352921	-	577.177	672.472	638.157	629.268	343.789	336.678	317.095	332.521	792.346	781.323	801.772	791.814	913.082	1046.64	957.891	972.538	0.00321753	2.04029e-05	1.88975	up	DHCR24	24-dehydrocholesterolreductase
chr1	55315907	55316923	+	141.169	112.673	105.387	119.743	73.6469	56.7589	84.0911	71.499	89.494	82.5991	75.8315	82.6415	70.6298	76.3885	81.1921	76.0701	0.0726655	0.00257095	1.6832	up
chr1	55352548	55354523	+	57.308	60.3037	57.622	58.4112	51.8287	42.175	42.648	45.5506	94.9781	81.147	80.8793	85.6681	90.5577	75.029	85.7887	83.7918	0.178887	0.0121079	1.28788	up
chr1	55446465	55457966	+	82.5255	61.1007	59.6513	67.7592	38.913	53.5497	52.7549	48.4059	41.6309	62.4219	50.0207	51.3579	59.7211	59.51	53.6496	57.6269	0.253302	0.0247497	1.39866	up	TMEM61	transmembraneprotein61
chr1	55446623	55457947	-	67.9439	66.3208	66.8341	67.0329	35.1422	43.3206	59.2626	45.9085	57.7197	46.9078	45.3992	50.0089	57.941	64.2814	55.2331	59.1518	0.179231	0.0121565	1.49451	up
chr1	55461470	55462838	+	83.8695	71.5464	62.6925	72.7028	96.7786	130.029	36.3866	87.7314	134.012	93.5918	81.1992	102.934	66.9449	77.7885	90.767	78.5002	0.95013	0.825233	1.0677	down
chr1	55464606	55476556	+	48.1072	50.6379	49.6071	49.4507	50.6345	45.358	41.4624	45.8183	52.5006	52.7991	52.8983	52.7327	49.9158	42.8657	49.689	47.4901	0.690313	0.315966	1.08266	up	BSND	Barttersyndrome,infantile,withsensorineuraldeafness(Barttin)
chr1	55505149	55530526	+	87.0944	75.6696	72.7246	78.4962	66.23	61.0328	74.638	67.3003	69.7589	73.4974	71.943	71.7331	81.8535	65.9183	70.1745	72.6487	0.460315	0.101764	1.16682	up	PCSK9	proproteinconvertasesubtilisin/kexintype9
chr1	55532032	55681039	-	183.094	210.615	199.046	197.585	212.513	193.977	182.85	196.447	186.244	168.131	183.583	179.319	203.59	203.526	199.557	202.225	0.985826	0.937001	1.00607	up	USP24	ubiquitinspecificpeptidase24
chr1	55681081	55683128	+	67.1917	82.3701	77.4835	75.6818	65.2124	80.5498	79.2511	75.0044	63.0406	72.6268	50.9884	62.2186	77.1527	66.2824	63.1815	68.8722	0.979382	0.91399	1.00995	up	LOC100507634
chr1	55683534	55699850	+	29.9825	27.5426	24.7023	27.4091	24.146	21.9766	29.993	25.3719	28.2051	25.1473	29.8976	27.75	32.6235	31.0171	29.232	30.9575	0.763779	0.423036	1.08625	up
chr1	55691314	55691396	+	27.0394	28.1472	31.7881	28.9916	27.854	24.9135	34.895	29.2208	29.4512	40.0466	25.5053	31.6677	25.7947	28.4485	31.5616	28.6016	0.999873	0.997693	1.0003	down	MIR4422	microRNA4422
chr1	55842199	55842525	-	62.745	54.3405	69.9061	62.3305	86.4956	90.7677	54.2787	77.1806	30.5695	61.3658	70.0231	53.9861	51.9687	47.5167	43.5862	47.6905	0.598294	0.208731	1.2137	down
chr1	55864187	55864293	+	16.0008	16.0007	16.0003	16.0006	16.0002	16.0002	16.0007	16.0004	16.0004	16.0002	16.0002	16.0003	16.0005	21.3749	16.0003	17.7919	1	0.999846	1.00001	up
chr1	55950544	55950645	-	45.4821	39.6187	49.3063	44.8024	33.7391	45.7486	48.7543	42.7473	24.4047	31.5243	29.6652	28.5314	18.2832	24.7049	26.665	23.2177	0.875869	0.631393	1.05691	up
chr1	56046710	56200675	+	56.6456	58.5468	60.987	58.7265	61.4424	55.3815	45.3215	54.0484	73.8643	72.8006	70.2322	72.299	58.0885	54.3762	51.9666	54.8105	0.709146	0.341365	1.0946	up
chr1	56289440	56333921	+	20.0372	23.7269	22.2948	22.0197	22.4711	24.2529	21.179	22.6343	23.5663	21.3793	25.8803	23.6086	21.4208	21.7313	23.1123	22.0881	0.909808	0.716915	1.02881	down
chr1	56336186	56345756	+	26.2368	30.4122	24.1606	26.9366	22.3652	23.1836	30.4429	25.3306	24.4209	19.0438	35.366	26.2769	36.1683	27.1516	28.3403	30.5534	0.830366	0.539461	1.06891	up
chr1	56381282	56410636	-	23.0314	16.4008	19.2959	19.576	16.9374	17.9067	19.0455	17.9632	23.943	21.0008	23.6506	22.8648	18.8841	25.9711	21.414	22.0897	0.775512	0.441494	1.0806	up	LOC100507652
chr1	56410760	56415792	+	21.2508	18.3632	19.4381	19.684	23.5001	19.5779	20.1348	21.0709	19.3625	17.6641	18.7337	18.5868	21.6639	19.7965	18.15	19.8701	0.763877	0.424042	1.0689	down
chr1	56427584	56436730	+	24.5259	28.0748	24.5692	25.7233	28.2452	26.0345	28.0491	27.4429	18.9497	24.4766	24.5127	22.6464	27.4592	25.1858	25.0742	25.9064	0.736849	0.380403	1.0683	down
chr1	56441023	56483498	+	27.837	27.5481	26.7224	27.3692	26.4619	30.3195	25.1605	27.314	32.3467	23.3313	25.055	26.911	32.2036	26.7773	24.0163	27.6657	0.988476	0.947077	1.00502	up
chr1	56522357	56526505	-	32.6628	38.7766	33.4518	34.9637	26.6819	36.9632	38.5495	34.0649	39.803	32.8747	31.883	34.8535	43.9198	41.9438	39.9585	41.9407	0.923521	0.750401	1.03676	up
chr1	56611393	56620896	+	29.4348	30.2383	37.1323	32.2684	32.7694	33.1788	32.9628	32.9703	29.0602	35.1606	40.6888	34.9699	32.7542	32.6977	34.7681	33.4067	0.921294	0.745104	1.02737	down
chr1	56620356	56621430	-	18.9841	21.2292	19.2429	19.8188	23.2739	21.0755	20.155	21.5015	19.869	23.6601	19.6991	21.0761	25.6786	21.5164	18.9667	22.0539	0.674631	0.296564	1.08429	down
chr1	56700768	56703535	+	20.8411	27.1393	25.6379	24.5394	20.5776	22.8652	23.0497	22.1642	16.0023	16.4319	19.5648	17.333	19.9715	19.6637	25.0257	21.5536	0.677696	0.300453	1.10168	up
chr1	56701944	56719436	-	31.6438	29.7522	36.9418	32.7793	33.971	27.2124	28.3871	29.8568	28.1306	30.3651	31.6599	30.0518	29.613	35.5321	28.2306	31.1252	0.699935	0.328913	1.09844	up
chr1	56797824	56840926	-	45.6721	42.4612	48.4034	45.5122	37.3857	26.8195	34.3648	32.8567	36.086	24.811	39.0308	33.3093	41.1143	32.5125	36.574	36.7336	0.154081	0.00908347	1.39663	up
chr1	56880635	56881638	+	81.7091	79.9963	94.3915	85.3656	61.6346	65.5363	63.224	63.465	56.4847	57.4744	52.5881	55.5158	66.2719	57.7016	49.7073	57.8936	0.0911929	0.0037046	1.34182	up
chr1	56960419	57110974	-	1992.5	2137.86	2193.4	2107.92	1479.56	1356.59	1335.18	1390.44	1630.84	1591.37	1707.15	1643.12	2744.18	2995.67	2878.98	2872.94	0.0181001	0.000300054	1.51632	up	PPAP2B	phosphatidicacidphosphatasetype2B
chr1	57110990	57181008	+	59.6071	55.6572	52.9039	56.0561	60.6234	47.8161	39.2511	49.2302	62.8447	75.478	66.9428	68.4218	67.9803	68.4537	55.8369	64.0903	0.616813	0.229506	1.15544	up	PRKAA2	proteinkinase,AMP-activated,alpha2catalyticsubunit
chr1	57184132	57285369	-	21.1181	22.3241	27.104	23.5154	25.1814	26.3821	21.7236	24.429	25.3409	23.9801	27.5405	25.6205	21.7742	19.3003	23.915	21.6632	0.891951	0.668722	1.0414	down	C1orf168	chromosome1openreadingframe168
chr1	57289352	57292593	-	27.3271	25.5373	23.5387	25.4677	32.3007	39.2243	20.3585	30.6278	24.1947	26.9443	35.5707	28.9033	25.9543	25.8486	27.142	26.315	0.721063	0.358637	1.16231	down
chr1	57320443	57383894	+	47.8424	33.5993	34.983	38.8082	35.0765	33.4949	29.0176	32.5297	36.804	38.5739	26.6766	34.0182	36.1118	32.7721	35.9823	34.9554	0.548255	0.161655	1.18154	up	C8A	complementcomponent8,alphapolypeptide
chr1	57394883	57431813	-	36.654	30.4047	31.2952	32.7846	30.8318	33.4957	32.4355	32.2543	25.5083	26.5991	29.0727	27.06	27.0699	31.7	28.7355	29.1685	0.96314	0.86307	1.01355	up	C8B	complementcomponent8,betapolypeptide
chr1	57429559	57462430	+	40.1588	35.9259	35.7438	37.2762	49.4316	51.951	36.9631	46.1153	33.9042	41.5054	38.3534	37.921	36.583	47.0325	50.2223	44.6126	0.41591	0.0785833	1.22554	down
chr1	57457023	57480373	+	26.9547	21.5527	21.0726	23.1934	21.3301	23.2039	22.9254	22.4865	18.2131	20.442	21.3012	19.9854	26.1775	24.9746	22.7685	24.6402	0.932251	0.77278	1.02564	up
chr1	57460451	58716211	-	25.5792	26.031	20.7373	24.1158	61.4427	55.8343	52.4131	56.5634	41.5637	29.7133	31.1457	34.1409	57.8508	53.5703	53.2545	54.8919	0.00201206	1.01439e-05	2.35267	down	DAB1	disabledhomolog1(Drosophila)
chr1	57852248	57853122	+	46.5791	31.6844	31.1903	36.4846	38.7676	38.672	28.1932	35.211	30.6233	28.8344	32.8321	30.7633	37.7221	42.3419	32.99	37.6847	0.954426	0.837908	1.02884	up
chr1	58222756	58222848	+	28.7033	27.3658	24.664	26.911	36.3348	30.569	31.3581	32.754	29.0543	25.5986	31.4765	28.7098	25.6939	26.7829	30.3404	27.6057	0.305099	0.0381094	1.21595	down
chr1	58326215	58333170	+	31.6869	39.4863	34.2213	35.1315	31.4365	32.4086	41.4289	35.0913	26.2757	34.9372	26.2913	29.1681	36.7677	38.289	35.0815	36.7128	0.992175	0.962462	1.00479	up
chr1	58343974	58346412	+	17.4984	16.9776	17.0697	17.1819	16.647	17.0928	16.7293	16.823	18.8872	17.0079	18.7858	18.2269	16.2894	19.5383	16.4431	17.4236	0.919091	0.740391	1.02131	up
chr1	58525811	58545946	+	25.2947	31.1198	34.468	30.2942	29.095	31.4042	32.8897	31.1296	35.2693	32.4155	37.5714	35.0854	34.2175	36.5099	34.7553	35.1609	0.912061	0.722169	1.03465	down
chr1	58616183	58616260	-	21.5746	23.5937	29.1469	24.7717	25.4995	18.8083	23.6197	22.6425	22.6616	22.1669	18.515	21.1145	26.5456	26.7436	22.6645	25.3179	0.771908	0.435067	1.09411	up	DAB1	disabledhomolog1(Drosophila)
chr1	58809024	58809075	-	28.4939	33.4168	23.6504	28.5203	18.1132	31.5601	29.2812	26.3182	25.1691	26.2946	22.5993	24.6877	22.1002	28.3491	20.1435	23.5309	0.831792	0.5421	1.10394	up	DAB1	disabledhomolog1(Drosophila)
chr1	58881056	59012474	-	76.4231	90.2311	88.356	85.0034	126.473	120.925	119.848	122.415	112.912	97.9633	112.028	107.635	84.0385	106.08	105.735	98.6178	0.0400674	0.000991748	1.44358	down	OMA1|DAB1	OMA1zincmetallopeptidasehomolog(S.cerevisiae)|disabledhomolog1(Drosophila)
chr1	59041095	59043166	-	87.7307	87.9171	84.5344	86.7274	99.7974	87.7676	87.1299	91.565	108.627	130.578	99.9707	113.059	112.075	92.9291	102.504	102.503	0.791331	0.469252	1.05387	down	TACSTD2	tumor-associatedcalciumsignaltransducer2
chr1	59120411	59165764	-	245.866	261.033	258.882	255.26	276.002	238.877	251.43	255.436	229.923	228.352	228.434	228.903	242.891	253.83	221.927	239.549	0.99861	0.991501	1.00076	up	MYSM1	Myb-like,SWIRMandMPNdomains1
chr1	59180600	59184660	+	29.3386	27.9861	28.6163	28.647	32.379	21.0648	33.5346	28.9928	36.4152	28.1898	28.1291	30.9114	29.9441	34.6911	32.2202	32.2851	0.98719	0.94368	1.00901	up
chr1	59187951	59188044	+	25.7574	24.2647	26.2561	25.4261	23.2878	23.9861	23.8791	23.7177	27.235	21.5647	21.6805	23.4934	20.1278	17.7212	16.0013	17.9501	0.684486	0.308417	1.07152	up
chr1	59246463	59249785	-	758.601	879.839	859.734	832.725	620.749	932.548	997.72	850.339	781.324	754.794	778.86	771.66	815.172	788.756	823.77	809.233	0.997425	0.986759	1.00216	down	JUN	junproto-oncogene
chr1	59250823	59366668	+	28.7022	36.1292	30.9364	31.9226	30.5965	33.3319	37.2517	33.7267	39.3291	36.1923	36.2776	37.2663	31.2991	32.7891	42.2195	35.4359	0.829518	0.538093	1.05798	down	LOC100131060
chr1	59304120	59316926	-	24.1577	22.945	18.5094	21.8707	21.0641	20.3477	22.3629	21.2583	23.1381	24.3654	27.2331	24.9122	18.733	21.3461	20.7513	20.2768	0.941452	0.799536	1.02294	up
chr1	59348540	59362375	-	34.3806	32.5544	37.1392	34.6914	48.6099	32.0277	41.1084	40.582	35.4353	32.4777	38.83	35.581	40.0476	38.6932	44.0669	40.9359	0.611638	0.22398	1.15472	down
chr1	59486059	59510286	+	50.5062	56.1098	54.2123	53.6094	38.5583	48.1481	41.2209	42.6425	57.4354	67.1193	61.8053	62.12	49.5978	56.2688	55.2285	53.6984	0.227622	0.0199093	1.2615	up
chr1	59520069	59543788	-	20.2837	25.2892	23.5192	23.0307	23.0604	36.205	24.0798	27.7817	22.2186	20.0917	27.94	23.4168	23.4561	24.1845	19.3241	22.3216	0.606649	0.219598	1.18557	down
chr1	59522315	59553867	-	22.6805	21.6808	21.5719	21.9777	23.4972	21.1949	17.9607	20.8843	28.9973	22.0952	23.1916	24.7613	22.5407	23.0055	24.7083	23.4182	0.815285	0.51434	1.05848	up
chr1	59592661	59598505	+	36.2729	30.4924	29.6446	32.1366	47.2238	42.5614	24.8991	38.2281	46.4325	42.5449	47.7545	45.5773	27.1372	38.1658	39.0607	34.7879	0.752287	0.404801	1.15137	down
chr1	59597608	59664293	-	38.0989	40.6126	40.3333	39.6816	49.6865	60.1279	47.5055	52.44	38.1267	38.0006	42.4673	39.5315	42.4724	43.9061	55.1264	47.1683	0.160371	0.00977774	1.31504	down	HSD52	uncharacterizedLOC729467
chr1	59613313	59615760	+	46.5598	45.7862	52.3387	48.2282	54.1702	40.1387	69.9922	54.7671	63.2256	60.6895	73.7164	65.8771	47.5534	84.7289	51.6535	61.312	0.785543	0.459173	1.10901	down
chr1	59760542	59762053	-	90.8922	69.342	73.7924	78.0088	55.4815	48.2175	51.3959	51.6983	46.2012	60.1068	55.982	54.0967	74.4443	56.6598	100.049	77.051	0.0605682	0.00190839	1.50113	up
chr1	59762467	60233347	+	59.2711	49.5161	51.4276	53.4049	60.2952	52.3757	46.0193	52.8967	58.255	57.0956	52.7524	56.0343	63.0365	50.8305	53.7963	55.8878	0.972673	0.893362	1.01269	up	FGGY
chr1	60198899	60198968	-	26.9515	25.6901	26.3161	26.3192	23.274	18.8392	23.3345	21.8159	17.3928	25.5744	20.4413	21.1362	24.3297	16.0023	21.6405	20.6575	0.321326	0.0425456	1.21212	up	MIR4711	microRNA4711
chr1	60220419	60254854	-	23.0337	24.975	22.6653	23.558	22.399	26.9942	27.4069	25.6	17.7744	22.4368	27.5255	22.5789	21.1293	22.6864	20.0052	21.2736	0.710506	0.343385	1.0832	down
chr1	60238467	60254520	+	33.9207	28.2312	35.8542	32.6687	24.3684	29.2315	23.8764	25.8254	29.0648	30.8608	33.2072	31.0443	27.4906	30.9641	33.8292	30.7613	0.292445	0.0345967	1.26385	up
chr1	60280458	60342050	+	26.2951	27.1138	24.9051	26.1047	21.0525	27.4204	28.205	25.5593	26.3729	20.5511	22.4381	23.1207	28.385	31.1238	23.0192	27.5094	0.926884	0.760814	1.02932	up	HOOK1	hookhomolog1(Drosophila)
chr1	60358980	60392462	-	21.9273	24.6116	22.7842	23.1077	27.2341	17.6832	26.2547	23.724	22.0721	27.147	17.24	22.153	24.7598	29.7679	22.5081	25.6786	0.986073	0.939231	1.00934	down	CYP2J2	cytochromeP450,family2,subfamilyJ,polypeptide2
chr1	60429956	60433906	-	23.9905	23.3076	20.9353	22.7445	17.2054	21.8796	20.6302	19.9051	21.2395	18.0908	19.6005	19.6436	17.8063	18.1089	20.0456	18.6536	0.531352	0.146622	1.14658	up
chr1	60452941	60539442	-	37.4415	37.2434	38.6249	37.7699	32.653	29.9011	35.7805	32.7782	28.0571	33.4663	41.7621	34.4285	39.632	32.7289	42.9959	38.4523	0.416646	0.0790337	1.15524	up	C1orf87	chromosome1openreadingframe87
chr1	60539554	60542979	+	39.7335	50.5613	34.6647	41.6532	38.6262	26.3154	41.6433	35.5283	37.4751	45.8102	33.7921	39.0258	43.2689	25.6791	41.7893	36.9124	0.659652	0.275978	1.18052	up
chr1	60580547	60615351	+	50.206	48.5672	40.4616	46.4116	56.6375	64.0829	52.4422	57.7209	50.918	56.289	59.4948	55.5673	54.1292	65.694	70.3181	63.3804	0.303766	0.037602	1.24488	down
chr1	60708563	60724248	+	18.2629	20.5538	17.3187	18.7118	23.9832	18.9572	22.1519	21.6974	24.5529	16.0073	19.0014	19.8538	21.4362	17.2403	18.9627	19.2131	0.505751	0.129095	1.1571	down
chr1	60880143	60881834	+	20.1496	24.6567	24.1668	22.9911	20.366	28.5407	24.1933	24.3666	27.0029	20.7034	24.3375	24.0146	22.1154	24.0397	23.4045	23.1865	0.871359	0.622812	1.0541	down
chr1	61005921	61106163	-	31.8751	26.2228	29.4107	29.1695	23.807	28.073	31.2429	27.7076	28.7252	31.4201	27.4261	29.1905	38.2729	26.6003	29.1331	31.3354	0.846004	0.571368	1.05592	up
chr1	61125303	61291256	-	23.1459	25.7057	27.0006	25.284	24.3621	33.0503	31.1899	29.5341	21.6516	22.5123	17.7559	20.6399	31.3714	19.9808	24.1396	25.1639	0.544514	0.159149	1.16058	down
chr1	61330931	61928465	+	55.3673	76.0092	80.8697	70.7487	84.2472	71.4386	78.0928	77.9262	84.6339	95.2562	100.545	93.4785	123.658	141.049	138.703	134.47	0.715613	0.351778	1.11361	down	NFIA	nuclearfactorI/A
chr1	61405911	61436448	-	30.5824	40.7564	35.1575	35.4988	40.8458	38.9004	34.6929	38.1464	36.3026	42.8628	32.8982	37.3545	34.4879	64.6097	40.5656	46.5544	0.766231	0.42766	1.07949	down
chr1	61714617	61719182	-	26.7597	29.6482	29.6364	28.6815	37.6215	23.1183	30.0041	30.248	34.9749	35.7241	33.6929	34.7973	33.6363	27.5615	27.9224	29.7068	0.934501	0.779033	1.03535	down
chr1	62102824	62113990	+	43.9393	46.9514	42.2304	44.3737	44.5681	40.2767	47.1375	43.9941	40.8351	55.3564	46.2344	47.4753	40.1759	50.1558	44.763	45.0315	0.973482	0.896548	1.00978	up
chr1	62146717	62191095	-	230.546	200.172	209.328	213.349	163.515	179.857	175.974	173.115	131.864	136.155	137.425	135.148	149.981	153.86	150.815	151.552	0.22184	0.0189187	1.23126	up	TM2D1	TM2domaincontaining1
chr1	62208149	62629592	+	64.5388	75.5385	75.2145	71.7639	63.3325	55.8096	56.3365	58.4928	73.2678	68.8977	72.081	71.4155	79.3724	70.4659	77.5543	75.7976	0.273076	0.0295539	1.22571	up	INADL	InaD-like(Drosophila)
chr1	62282091	62282194	+	34.4649	50.5444	46.6998	43.903	33.5061	35.1922	43.5714	37.4232	26.5895	25.6186	20.6627	24.2903	24.6438	35.9582	25.5055	28.7025	0.617786	0.230426	1.16555	up
chr1	62318171	62318274	+	16.7441	24.3991	21.0491	20.7308	29.6868	22.6714	26.5434	26.3005	18.0094	20.021	19.9362	19.3222	21.0563	23.361	21.1339	21.8504	0.384708	0.0644644	1.27598	down
chr1	62544458	62544531	+	22.6857	25.2528	22.7299	23.5561	17.2365	23.0074	20.5257	20.2565	26.9478	23.8856	28.8254	26.5529	19.9882	16.0097	26.1295	20.7091	0.485067	0.116742	1.16954	up	MIR3116-1|MIR3116-2	microRNA3116-1|microRNA3116-2
chr1	62544461	62544528	-	24.809	26.3696	23.9906	25.0564	25.0385	25.795	25.56	25.4645	28.5207	26.6269	26.1547	27.1008	32.005	21.0807	36.4655	29.8504	0.94148	0.799801	1.01699	down	MIR3116-1|MIR3116-2	microRNA3116-1|microRNA3116-2
chr1	62580420	62584681	-	23.2803	19.582	18.7018	20.5213	18.988	24.2862	16.7568	20.0104	21.1103	17.9402	19.6145	19.555	18.3071	16.0006	18.0303	17.446	0.932141	0.772302	1.03331	up
chr1	62660474	62678000	+	25.4015	26.9004	32.2378	28.1799	25.6999	25.3191	36.6528	29.2239	22.7114	22.3477	25.4289	23.496	29.0294	24.3853	25.4097	26.2748	0.950565	0.82688	1.02684	down	L1TD1	LINE-1typetransposasedomaincontaining1
chr1	62701837	62785085	-	31.6147	29.3707	31.8959	30.9604	23.5788	27.5906	35.8726	29.014	28.7223	26.1882	24.3791	26.4299	36.1288	32.2957	34.1767	34.2004	0.798453	0.482836	1.08267	up	KANK4	KNmotifandankyrinrepeatdomains4
chr1	62763821	62763928	-	76.113	75.2624	80.4419	77.2724	53.6243	74.8559	74.8207	67.767	33.5494	32.2831	36.5649	34.1325	32.8588	21.7483	42.0225	32.2099	0.585383	0.195288	1.15337	up
chr1	62901968	62917475	+	277.928	316.011	355.79	316.576	352.621	324.283	335.218	337.374	364.428	343.24	314.837	340.835	276.563	258.283	278.246	271.031	0.765275	0.425703	1.07048	down	USP1	ubiquitinspecificpeptidase1
chr1	62920397	63153969	-	457.723	538.792	499.687	498.734	503.627	459.65	455.971	473.083	465.492	468.818	495.303	476.538	480.786	494.838	458.054	477.893	0.80745	0.500213	1.05297	up	DOCK7	dedicatorofcytokinesis7
chr1	63063158	63071830	+	35.9567	32.0092	26.2653	31.4104	35.2587	42.9711	27.662	35.2973	24.2194	30.8359	36.2168	30.4241	25.2759	36.0847	32.899	31.4199	0.76005	0.417143	1.11505	down	ANGPTL3	angiopoietin-like3
chr1	63073437	63075255	+	24.9476	27.0468	23.839	25.2778	25.9744	24.4874	22.6519	24.3712	16.5186	19.5904	16.0007	17.3699	21.5792	16.9458	21.6765	20.0672	0.871783	0.624041	1.0374	up	LOC100507664
chr1	63154153	63176365	+	54.7243	46.5958	44.8967	48.739	38.5243	45.6659	57.7971	47.3291	46.8254	48.8489	46.1777	47.284	52.2361	38.729	42.7586	44.5745	0.916337	0.733681	1.04033	up
chr1	63249777	63339980	+	94.837	118.16	107.99	106.996	117.067	108.967	110.78	112.271	110.314	91.4132	123.225	108.317	115.443	115.731	125.472	118.882	0.821072	0.523544	1.05306	down	ATG4C	autophagyrelated4C,cysteinepeptidase
chr1	63361680	63367310	+	39.547	36.6616	34.3622	36.8569	29.6995	43.5822	36.4323	36.5713	41.7825	43.2004	37.6086	40.8638	34.7043	37.1775	46.6257	39.5025	0.963348	0.864272	1.01848	up
chr1	63466168	63483277	-	27.6708	25.209	31.5062	28.1287	25.4111	27.9369	27.2343	26.8607	24.9981	24.2438	24.1866	24.4762	28.1723	28.1132	24.6782	26.9879	0.862731	0.603079	1.04364	up
chr1	63489878	63491329	+	21.6387	18.7964	20.0347	20.1566	22.54	23.7955	20.1266	22.154	17.9553	20.7002	21.2225	19.9593	22.3587	20.0942	21.683	21.3786	0.637634	0.252702	1.09827	down
chr1	63543752	63544702	-	37.7186	62.5309	51.6541	50.6345	46.144	40.85	59.0161	48.67	44.9042	43.4321	32.5217	40.286	37.5739	37.3183	38.8392	37.9105	0.95455	0.838302	1.03076	up
chr1	63604921	63628824	+	21.3479	21.9431	22.5519	21.9476	22.7719	24.9297	21.8161	23.1726	23.1089	24.3367	19.0503	22.1653	20.3213	23.2477	20.3975	21.3222	0.784547	0.457695	1.05443	down
chr1	63624707	63782902	-	24.7325	25.652	25.7626	25.3824	24.3824	23.1104	24.3642	23.9523	26.4241	25.7472	29.4373	27.2029	26.9582	29.2058	24.5066	26.8902	0.737656	0.381891	1.05986	up
chr1	63652007	63652121	-	25.8898	22.3385	26.7061	24.9781	20.3901	29.5201	29.6798	26.53	26.0377	22.9899	22.2723	23.7666	31.5414	22.4015	16.0415	23.3281	0.897494	0.682537	1.04971	down	RN5S49	RNA,5Sribosomal49
chr1	63662012	63664798	+	28.1106	34.4099	31.8868	31.4691	34.3028	30.2616	31.5318	32.0321	30.1837	30.4022	31.3501	30.6453	35.5799	25.1368	33.4583	31.3917	0.943874	0.807033	1.02	down
chr1	63715694	63717442	+	30.1156	40.6775	29.4026	33.3986	34.0463	28.1451	29.6493	30.6136	28.5681	38.8147	30.4583	32.6137	31.1718	28.0918	32.1412	30.4683	0.791961	0.469952	1.0823	up
chr1	63786555	63790112	-	157.366	145.16	149.405	150.644	143.149	137.921	137.688	139.586	109.262	133.305	117.558	120.042	129.198	106.511	128.962	121.557	0.653743	0.268622	1.07879	up
chr1	63788730	63790797	+	33.5771	22.9834	30.9427	29.1677	24.7581	26.4872	27.7238	26.323	30.2062	29.2998	27.3104	28.9388	35.9208	31.572	23.5242	30.339	0.756326	0.411133	1.09514	up	FOXD3	forkheadboxD3
chr1	63803934	63804043	+	17.0144	23.8869	18.0065	19.6359	29.1164	22.1891	22.3951	24.5669	21.0319	18.0247	18.2531	19.1032	20.3913	19.1813	17.876	19.1495	0.428462	0.0848015	1.25509	down
chr1	63833261	63904233	+	72.6194	81.0916	75.7338	76.4816	81.1158	86.3792	79.8136	82.4362	83.766	94.3177	82.9688	87.0175	69.5448	61.4158	81.4	70.7868	0.673593	0.294672	1.07834	down	ALG6	asparagine-linkedglycosylation6,alpha-1,3-glucosyltransferasehomolog(S.cerevisiae)
chr1	63906441	64059392	-	89.8455	103.973	109.529	101.116	90.1467	96.9096	108.987	98.6812	75.9155	79.1435	76.9661	77.3417	73.7712	74.2345	84.0502	77.3519	0.935671	0.782147	1.02428	up	ITGB3BP	integrinbeta3bindingprotein(beta3-endonexin)
chr1	63989013	64038364	+	64.5585	58.2801	63.7482	62.1956	57.2561	62.2803	54.0203	57.8522	54.9708	51.2908	61.1924	55.818	65.4194	68.0939	63.5287	65.6807	0.705639	0.335947	1.07582	up	EFCAB7	EF-handcalciumbindingdomain7
chr1	64002382	64002441	-	16.0017	18.0469	17.2424	17.097	17.3996	27.3562	17.0304	20.5954	16.0033	22.3376	20.1291	19.49	16.0103	16.5546	16.0017	16.1889	0.62727	0.241047	1.17639	down
chr1	64014635	64016307	+	18.8447	23.2232	27.6445	23.2375	37.4452	25.5144	24.0886	29.0161	19.6098	22.009	25.7069	22.4419	20.3459	25.6959	23.4929	23.1782	0.552002	0.16511	1.23906	down	DLEU2L	deletedinlymphocyticleukemia2-like
chr1	64058916	64125916	+	178.268	209.3	196.316	194.628	249.714	223.415	240.947	238.025	213.363	225.614	234.805	224.594	222.991	230.051	247.403	233.481	0.253302	0.0246865	1.22431	down	PGM1	phosphoglucomutase1
chr1	64239690	64647181	+	130.123	152.81	153.688	145.541	63.1589	61.2819	48.0991	57.5133	128.485	133.703	166.022	142.737	232.52	274.814	247.043	251.459	0.00203258	1.04751e-05	2.54145	up	ROR1	receptortyrosinekinase-likeorphanreceptor1
chr1	64494566	64494672	-	21.0771	35.0882	37.478	31.2144	29.4641	26.2517	32.7328	29.4829	30.3869	25.2348	22.2714	25.9644	28.1488	21.0123	44.8541	31.3384	0.957287	0.845726	1.03063	up
chr1	64532312	64532413	-	18.4376	20.2941	22.4951	20.4089	22.5773	17.0527	20.9808	20.2036	24.0695	17.6945	21.8457	21.2032	21.0309	22.1937	18.7707	20.6651	0.970921	0.888316	1.01381	up
chr1	64560125	64636980	-	25.1969	25.5683	22.2749	24.3467	20.8598	20.8389	21.4498	21.0495	26.1112	17.707	16.4083	20.0755	21.5053	26.7262	21.412	23.2145	0.398997	0.0700779	1.15457	up
chr1	64652512	64657832	+	20.2469	17.4648	17.3871	18.3663	16.0019	20.5455	16.3386	17.6287	16.7461	24.0317	16.0081	18.9286	19.4868	20.8881	19.9146	20.0965	0.876884	0.63299	1.04604	up
chr1	64669310	64733051	+	16.7573	17.9423	18.1924	17.6306	19.6316	19.1072	18.9352	19.2247	19.2399	21.4552	17.476	19.3903	18.6124	19.8469	19.7711	19.4101	0.599938	0.210614	1.09098	down	UBE2U	ubiquitin-conjugatingenzymeE2U(putative)
chr1	64850081	64850142	-	16.0105	18.1817	16.0079	16.7334	19.7678	17.3063	26.2091	21.0944	21.2803	30.0581	16.0013	22.4466	19.0826	17.637	17.5169	18.0788	0.427189	0.0841379	1.24379	down	RNU7-62P	RNA,U7smallnuclear62pseudogene
chr1	64936428	65158741	+	145.274	184.569	153.407	161.083	90.4261	86.8485	89.8861	89.0536	132.028	137.92	139.162	136.37	197.087	214.252	180.485	197.275	0.00816852	8.79793e-05	1.79948	up	CACHD1	cachedomaincontaining1
chr1	65045530	65045606	+	16.0015	16.6955	16.722	16.473	16.5059	16.4452	16.1862	16.3791	16.3052	16.2407	16.0355	16.1938	16.5376	16.4901	16.532	16.5199	0.983773	0.930772	1.00556	up	MIR4794	microRNA4794
chr1	65210778	65298915	+	66.664	93.0267	93.209	84.2999	124.459	100.931	111.308	112.232	76.3406	85.6301	117.857	93.2758	101.323	126.395	109.11	112.276	0.26346	0.027182	1.34237	down	RAVER2	ribonucleoprotein,PTB-binding2
chr1	65298906	65432187	-	757.497	817.972	769.968	781.812	1031.78	956.803	944.694	977.759	1130.91	1113.38	1131.11	1125.13	1236.1	1337.97	1200.66	1258.24	0.160277	0.00976838	1.25036	down	JAK1	Januskinase1
chr1	65437908	65468159	-	30.2015	30.12	31.1084	30.4766	23.663	23.0395	31.7834	26.162	26.56	23.6016	26.455	25.5388	30.6184	28.2714	24.0812	27.657	0.501444	0.126072	1.17762	up
chr1	65523438	65523525	-	27.8528	28.2954	25.0472	27.0651	21.6353	21.4425	30.0114	24.3631	27.7278	27.0692	17.4928	24.0966	24.6028	38.9612	32.418	31.994	0.672047	0.29239	1.12341	up	MIR3671	microRNA3671
chr1	65524117	65524191	-	18.9345	22.0325	20.4298	20.4656	25.8556	17.4177	23.3721	22.2151	16.0012	22.7001	18.1985	18.9666	25.1452	21.6517	20.1746	22.3238	0.827811	0.535316	1.07289	down	MIR101-1	microRNA101-1
chr1	65532310	65533420	-	23.6475	26.2552	30.5352	26.8126	30.1919	34.8729	24.0345	29.6998	35.9973	37.0143	38.3118	37.1078	37.0087	45.099	45.1118	42.4065	0.758131	0.413552	1.10104	down
chr1	65613232	65697828	+	53.663	63.3344	63.5736	60.1903	151.99	142.964	136.42	143.792	114.451	130.382	131.532	125.455	100.283	85.1141	94.2961	93.2311	0.000993127	3.33794e-06	2.39393	down	AK4|AK4P3|LOC100507855	adenylatekinase4|adenylatekinase4pseudogene3|adenylatekinaseisoenzyme4,mitochondrial-like
chr1	65713902	65881689	+	65.4139	64.6292	61.3441	63.7957	38.9808	32.7756	37.7186	36.4917	65.5673	56.7243	58.0602	60.1172	53.1836	57.2637	57.0906	55.846	0.00641987	6.25746e-05	1.75242	up	DNAJC6	DnaJ(Hsp40)homolog,subfamilyC,member6
chr1	65745139	65772204	-	41.0579	42.5695	42.6864	42.1046	45.6617	40.8731	39.5175	42.0174	34.5663	42.8244	55.9705	44.4537	40.023	33.4248	48.4104	40.6194	0.990568	0.956907	1.00385	up
chr1	65886131	66107242	+	179.854	235.814	228.41	214.693	191.503	166.978	156.033	171.505	280.472	282.269	288.632	283.791	362.375	354.52	321.464	346.12	0.346773	0.0508414	1.24753	up	LEPR|LEPROT	leptinreceptor|leptinreceptoroverlappingtranscript
chr1	65952089	65959871	+	16.4538	21.5023	17.9791	18.645	22.807	17.3646	16.7193	18.9636	19.6624	16.7599	18.0864	18.1695	18.9265	17.3069	16.0129	17.4154	0.975856	0.904572	1.01347	down
chr1	66037232	66037335	+	39.1278	34.3843	28.721	34.0777	25.4831	30.6469	25.4398	27.1899	27.0638	34.4743	28.2746	29.9376	23.3697	36.3525	37.522	32.4147	0.357444	0.0549593	1.24824	up
chr1	66258193	66840262	+	75.7426	93.3172	84.2131	84.4243	61.078	47.7289	59.3339	56.0469	87.4963	72.4653	73.3527	77.7714	74.9295	84.8699	85.3495	81.7163	0.0670551	0.00224023	1.50975	up	PDE4B	phosphodiesterase4B,cAMP-specific
chr1	66508183	66516401	-	26.8791	25.6644	23.326	25.2899	18.8712	20.3031	26.9592	22.0445	25.7703	21.8336	16.9596	21.5211	20.6236	23.0239	19.6841	21.1105	0.578811	0.189223	1.15924	up
chr1	66560144	66560229	-	17.8231	19.4918	20.4927	19.2692	17.7481	18.8141	22.6405	19.7343	19.3269	20.866	21.4494	20.5474	26.6241	20.5794	18.8808	22.0281	0.948655	0.820338	1.02022	down
chr1	66999066	67213982	+	520.739	600.636	546.417	555.931	511.491	496.642	500.703	502.945	660.397	689.689	683.596	677.894	589.688	562.071	577.655	576.471	0.575362	0.186269	1.10348	up	SGIP1	SH3-domainGRB2-like(endophilin)interactingprotein1
chr1	67094123	67094200	+	26.9479	25.8196	31.2172	27.9949	24.908	24.1412	22.4298	23.8263	26.8883	29.9527	28.9728	28.6046	19.4858	30.4478	25.8131	25.2489	0.40391	0.0721813	1.17215	up	MIR3117	microRNA3117
chr1	67131547	67142710	-	58.6689	71.097	59.6946	63.1535	75.3429	86.9332	72.1267	78.1343	55.3403	64.0121	44.0173	54.4566	26.284	27.919	36.6565	30.2865	0.299459	0.0365947	1.23797	down
chr1	67218140	67244734	+	24.7347	30.3752	35.0561	30.0553	39.6718	35.8864	31.3445	35.6342	44.9366	38.9782	40.1217	41.3455	51.4088	40.706	44.3481	45.4876	0.517288	0.136626	1.19214	down	TCTEX1D1	Tctex1domaincontaining1
chr1	67263424	67266942	-	22.2491	21.2628	28.0943	23.8687	24.4056	22.6077	24.0321	23.6818	20.9822	24.6891	27.1459	24.2724	22.3774	24.1123	22.3946	22.9615	0.999193	0.993171	1.00078	up	INSL5	insulin-like5
chr1	67278568	67390570	-	96.4166	85.4595	97.7711	93.2157	92.1429	73.2912	77.7953	81.0764	73.1018	66.5417	62.8327	67.4921	72.9587	84.372	70.546	75.9589	0.503132	0.127573	1.15315	up	WDR78	WDrepeatdomain78
chr1	67292625	67294241	+	19.1902	19.612	20.6884	19.8302	20.2137	21.189	20.2944	20.5657	21.5893	20.7352	20.5105	20.945	21.5098	21.1276	22.8625	21.8333	0.850983	0.581033	1.03737	down
chr1	67390578	67454302	+	220.63	223.309	225.754	223.231	238.988	220.023	225.343	228.118	228.399	221.266	250.064	233.243	257.665	267.966	262.405	262.678	0.922449	0.748186	1.02132	down	MIER1	mesoderminductionearlyresponse1homolog(Xenopuslaevis)
chr1	67465015	67520080	-	63.1584	77.5342	80.723	73.8052	96.3782	94.2706	94.3592	95.0027	85.6757	84.9676	90.2829	86.9754	88.3654	95.3835	90.0436	91.2642	0.188922	0.0135337	1.29441	down	SLC35D1	solutecarrierfamily35(UDP-glucuronicacid/UDP-N-acetylgalactosaminedualtransporter),memberD1
chr1	67557859	67600639	-	24.7039	22.4794	22.157	23.1135	23.6985	20.254	22.8448	22.2658	19.2312	22.6096	21.902	21.2476	20.6616	19.163	22.3939	20.7395	0.868508	0.616423	1.03916	up	C1orf141	chromosome1openreadingframe141
chr1	67568328	67568462	-	26.0983	29.4592	35.0604	30.206	24.1665	26.3942	29.1342	26.5649	29.7	29.3242	27.5333	28.8525	28.9684	26.6764	21.809	25.8179	0.613115	0.225593	1.13199	up
chr1	67632083	67725662	+	22.0895	30.6228	25.5349	26.0824	27.6133	24.6085	22.7098	24.9772	28.5785	27.0323	27.1477	27.5862	22.3848	33.7775	28.8571	28.3398	0.909182	0.715057	1.03828	up	IL23R	interleukin23receptor
chr1	67661823	67661926	+	23.4041	18.4729	22.2028	21.3599	16.3346	18.7981	20.2809	18.4712	17.8446	18.4731	18.3028	18.2068	16.0178	21.9684	23.519	20.5018	0.53814	0.153427	1.15516	up
chr1	67733284	67733409	-	36.0142	31.5457	27.1367	31.5655	35.0731	26.7215	24.8718	28.8888	26.8013	27.6567	20.8026	25.0868	24.2259	22.1271	26.1906	24.1812	0.76945	0.431457	1.09768	up
chr1	67773047	67862583	+	19.9177	19.9155	19.3943	19.7425	17.268	16.0036	20.7636	18.0117	18.6053	22.8225	21.7102	21.046	16.8719	21.6618	18.7098	19.0812	0.654292	0.269266	1.10267	up	IL12RB2	interleukin12receptor,beta2
chr1	67873493	67896123	-	958.744	1068.71	1003.26	1010.24	1024.48	1001.34	1136.58	1054.13	1045.61	1074.05	1029.16	1049.61	1012.2	1034.28	1008.45	1018.31	0.844666	0.568089	1.04289	down	SERBP1	SERPINE1mRNAbindingprotein1
chr1	67882897	67883001	+	21.0866	30.4766	28.2168	26.5933	22.416	31.4294	30.7735	28.2063	24.4801	30.3889	30.0382	28.3024	29.5457	30.4113	28.644	29.5337	0.884724	0.651812	1.06136	down
chr1	67987996	67998015	+	75.0126	84.9307	75.6394	78.5275	60.1827	77.5662	79.162	72.3037	64.1947	79.069	70.3605	71.2081	58.163	79.6914	82.3955	73.4166	0.725175	0.364364	1.09252	up
chr1	68006810	68006916	+	23.9688	22.4353	20.209	22.2044	17.3796	21.4799	24.4977	21.1191	17.6474	21.9775	21.0054	20.2101	20.2007	24.5111	21.4233	22.045	0.851044	0.581552	1.05919	up
chr1	68150744	68154021	+	394.615	374.213	381.966	383.598	395.534	381.013	373.398	383.315	309.252	351.396	357.276	339.308	298.03	325.793	340.585	321.469	0.998248	0.990372	1.00078	up	GADD45A	growtharrestandDNA-damage-inducible,alpha
chr1	68167149	68299155	-	657.45	738.389	694.595	696.811	656.654	759.589	896.449	770.897	935.884	835.662	873.668	881.738	981.476	897.166	930.315	936.319	0.704446	0.334205	1.09864	down	GNG12	guaninenucleotidebindingprotein(Gprotein),gamma12
chr1	68238276	68238336	-	16.4014	142.435	121.021	93.286	65.9104	74.8264	107.361	82.6992	113.16	88.3854	16.0797	72.5418	22.4568	69.333	73.6567	55.1488	0.901753	0.692202	1.23263	down	RNU7-80P	RNA,U7smallnuclear80pseudogene
chr1	68297971	68668670	+	44.9699	46.2587	44.2538	45.1608	44.84	41.411	44.9381	43.7297	37.4231	38.472	40.2416	38.7122	42.5133	42.9341	36.9526	40.8	0.872032	0.625032	1.03329	up	GNG12-AS1	GNG12antisenseRNA1(non-proteincoding)
chr1	68511645	68517314	-	64.3029	54.4402	65.43	61.391	127.821	105.848	163.557	132.409	100.132	82.7407	90.5081	91.1269	50.6126	59.402	62.1406	57.3851	0.0137203	0.000197369	2.12982	down	DIRAS3	DIRASfamily,GTP-bindingRAS-like3
chr1	68564142	68698803	-	130.055	174.197	141.355	148.536	363.442	301.63	315.128	326.733	271.708	275.717	324.033	290.486	227.728	275.589	293.992	265.77	0.00462186	3.63671e-05	2.20956	down	WLS	wntlesshomolog(Drosophila)
chr1	68649201	68649293	-	16.1074	21.6616	20.8689	19.5459	21.7933	25.2714	17.872	21.6455	17.9784	24.6057	22.7751	21.7864	16.836	22.7877	17.1515	18.925	0.754214	0.40767	1.1057	down	MIR1262	microRNA1262
chr1	68894505	68915642	-	25.4264	24.6714	26.0145	25.3707	24.295	24.6594	23.8186	24.2577	19.8853	28.9329	22.6076	23.8086	28.8095	26.8047	20.4079	25.3407	0.803893	0.492763	1.04574	up	RPE65	retinalpigmentepithelium-specificprotein65kDa
chr1	68939835	68962904	-	218.841	262.698	233.579	238.373	208.478	215.564	202.829	208.957	309.971	254.627	244.295	269.631	190.49	192.501	225.616	202.869	0.482045	0.11459	1.13785	up	DEPDC1	DEPdomaincontaining1
chr1	68944812	68949222	+	84.8908	89.8004	89.1048	87.932	99.4644	73.4279	74.3789	82.4237	123.95	139.989	112.633	125.524	83.54	74.1131	86.5645	81.4058	0.780723	0.451087	1.07734	up
chr1	68962359	69004310	+	113.62	126.958	107.616	116.065	87.0061	99.8386	125.099	103.981	98.5613	101.014	96.79	98.7885	115.178	97.7764	89.1445	100.7	0.664005	0.281448	1.12624	up
chr1	69486139	69499025	-	34.1639	32.1295	36.7748	34.3561	45.8729	34.7538	29.764	36.7969	41.6133	35.901	32.0441	36.5194	31.484	26.952	26.7648	28.4003	0.880871	0.643915	1.05538	down
chr1	69521581	69650686	+	17.4895	20.1653	21.1902	19.615	24.0494	22.2218	23.6074	23.2929	17.803	23.3745	21.0963	20.7579	18.5178	20.8087	18.8286	19.385	0.341968	0.0493846	1.19071	down
chr1	69709055	69715106	-	55.2327	44.0765	34.6872	44.6655	30.8162	35.1424	41.227	35.7286	33.031	32.032	32.3657	32.4762	38.1791	27.6566	32.0544	32.63	0.517141	0.136548	1.23669	up
chr1	69898938	69901092	+	21.3201	23.205	21.0313	21.8521	18.6473	20.7745	18.4352	19.2857	20.9157	19.9659	24.4119	21.7645	18.8642	20.2903	19.2744	19.4763	0.477282	0.11174	1.13366	up
chr1	70034081	70589171	+	23.8807	26.2581	25.9497	25.3628	28.2706	23.3335	29.2824	26.9621	18.0066	25.1918	25.0339	22.7441	29.6961	25.8794	22.4484	26.008	0.809409	0.504186	1.05883	down	LRRC7	leucinerichrepeatcontaining7
chr1	70385005	70386000	+	57.3834	40.7169	45.8903	47.9969	53.3558	26.5951	36.7217	38.8909	44.6962	48.6883	54.7923	49.3923	44.7586	42.9605	50.497	46.072	0.588954	0.198324	1.27192	up	PIN1P1	peptidylprolylcis/transisomerase,NIMA-interacting1pseudogene1
chr1	70479665	70496905	-	21.3787	19.0463	18.3722	19.5991	18.3554	18.3119	18.4324	18.3666	17.6875	22.1262	20.2289	20.0142	18.777	18.1086	19.4511	18.7789	0.742052	0.389274	1.06486	up
chr1	70610456	70671361	-	199.847	200.635	185.178	195.22	195.915	200.547	211.633	202.698	217.782	204.252	236.643	219.559	173.421	201.848	186.409	187.226	0.850998	0.581239	1.03846	down	LRRC40	leucinerichrepeatcontaining40
chr1	70612804	70617628	+	16.1137	19.9682	20.8957	18.9925	16.8081	19.3525	20.0617	18.7408	18.8605	18.6285	20.5931	19.3607	20.5019	18.3066	19.6715	19.4933	0.980267	0.916393	1.01	up
chr1	70671365	70718735	+	653.066	708.454	725.545	695.688	657.174	624.231	684.932	655.445	472.474	481.326	504.451	486.084	470.861	491.649	543.017	501.842	0.753569	0.406629	1.06109	up	SRSF11	serine/arginine-richsplicingfactor11
chr1	70684272	70686706	-	20.4673	19.0783	22.5248	20.6901	21.8079	21.03	20.6584	21.1655	19.8302	19.5156	16.3018	18.5492	19.0662	21.9312	18.0566	19.6847	0.916547	0.735134	1.02509	down
chr1	70724685	70820417	-	273.535	297.659	320.72	297.305	308.787	299.837	287.978	298.867	302.63	319.758	328.876	317.088	315.905	313.47	307.62	312.332	0.981792	0.924044	1.00697	down	ANKRD13C	ankyrinrepeatdomain13C
chr1	70820488	70851022	+	138.506	129.813	109.749	126.023	97.3181	120.131	117.22	111.556	141.138	131.093	143.606	138.613	156.778	166.573	160.054	161.135	0.608957	0.221318	1.12922	up
chr1	70825245	70826120	-	24.9785	18.3225	21.601	21.634	23.5769	24.3405	22.8732	23.5969	23.7097	23.0869	20.5512	22.4493	19.932	28.4731	25.8819	24.7623	0.693214	0.319774	1.09911	down
chr1	70876901	70905534	+	81.0973	85.8775	77.4055	81.4601	107.516	124.657	112.474	114.882	95.4317	112.064	92.0804	99.8588	57.4025	58.5821	72.8622	62.9489	0.0501233	0.00143034	1.40884	down	CTH	cystathionase(cystathioninegamma-lyase)
chr1	71110666	71114581	-	18.6565	17.095	19.6385	18.4633	18.2906	20.2484	17.0948	18.5446	17.4967	19.4978	22.1117	19.7021	16.0078	17.2182	24.2893	19.1717	0.992278	0.963463	1.00359	down
chr1	71172136	71252214	+	23.6469	29.0189	30.2783	27.648	25.7767	20.3133	31.8299	25.9733	20.0823	34.9073	36.0932	30.3609	34.4603	24.7095	25.6756	28.2818	0.844405	0.567577	1.07625	up
chr1	71181616	71185972	-	41.5811	45.7149	37.0876	41.4612	42.9895	43.8518	48.6572	45.1662	35.5973	45.3091	32.1524	37.6863	41.7898	46.535	57.0255	48.4501	0.678419	0.301442	1.09171	down
chr1	71303920	71304747	+	18.0148	19.1432	22.6782	19.9454	17.6533	17.7386	20.5568	18.6495	24.4689	24.4926	19.3326	22.7647	16.293	18.2796	20.2246	18.2657	0.792904	0.471575	1.06705	up
chr1	71318036	71513491	-	37.8987	34.1849	27.8894	33.3243	31.1715	32.1612	32.3503	31.8943	247.793	206.301	237.257	230.45	30.1325	26.6638	25.3579	27.3847	0.902225	0.695677	1.03668	up	PTGER3	prostaglandinEreceptor3(subtypeEP3)
chr1	71413062	71417176	+	28.5561	21.0824	25.4219	25.0202	35.6003	29.5467	28.687	31.278	20.941	33.5167	30.322	28.2599	20.715	28.9022	23.4501	24.3558	0.353907	0.0536621	1.25393	down
chr1	71512189	71532867	+	46.366	40.4633	43.8254	43.5516	44.0738	39.7226	38.534	40.7768	37.6186	46.7035	48.37	44.2307	36.2176	39.0768	40.2507	38.5151	0.744523	0.392932	1.06817	up	ZRANB2-AS1	ZRANB2antisenseRNA1(non-proteincoding)
chr1	71528974	71546980	-	358.923	407.439	424.401	396.921	432.351	420.118	433.407	428.626	470.359	440.26	457.376	455.998	443.208	418.341	428.425	429.991	0.674888	0.296986	1.08248	down	ZRANB2	zincfinger,RAN-bindingdomaincontaining2
chr1	71547007	71733913	+	32.8947	28.8082	26.8789	29.5273	30.7981	26.3791	33.0209	30.066	26.3753	27.3722	25.7286	26.492	26.5699	26.4618	30.9485	27.9934	0.958808	0.848912	1.01743	down	ZRANB2-AS2	ZRANB2antisenseRNA2(non-proteincoding)
chr1	71716682	71717802	+	21.7711	20.7497	20.0403	20.8537	17.07	19.3919	17.8357	18.0992	28.1951	23.8412	26.3465	26.1276	19.9644	25.9145	19.0392	21.6394	0.402823	0.0717279	1.15315	up
chr1	71867530	71873407	+	55.2503	48.2919	56.5922	53.3781	52.7205	50.9226	48.2186	50.6206	38.8352	60.8646	59.5235	53.0744	50.5994	57.6076	69.4444	59.2171	0.807419	0.500126	1.05266	up
chr1	71868625	72748417	-	144.054	175.089	172.836	163.993	181.011	134.21	158.507	157.91	314.37	268.736	258.833	280.646	238.154	213.5	218.269	223.308	0.897567	0.682753	1.04222	up	NEGR1	neuronalgrowthregulator1
chr1	72036639	72039241	+	16.0107	16.9393	16.0292	16.3264	17.0771	18.7498	16.0009	17.2759	23.6196	16.9426	16.7525	19.1049	16.421	16.7567	16.6867	16.6215	0.785505	0.458941	1.05628	down
chr1	72259915	72302695	-	25.5541	21.103	24.7783	23.8118	27.3929	20.6579	27.7225	25.2578	20.213	19.4472	23.5527	21.071	21.7265	23.0294	20.6761	21.8107	0.865918	0.610367	1.05494	down	NEGR1-IT1	NEGR1intronictranscript1(non-proteincoding)
chr1	73020893	73023568	+	18.6107	18.7435	18.7751	18.7098	20.1313	21.4568	20.0523	20.5468	22.1666	19.3341	21.4226	20.9744	17.6106	18.1796	16.2852	17.3584	0.564795	0.176719	1.09766	down
chr1	73183346	73183452	-	17.3202	16.5928	16.2553	16.7228	16.6844	16.1873	16.1409	16.3375	16.001	16.9896	16.001	16.3305	16.0005	17.1414	16.0005	16.3808	0.912197	0.72262	1.02334	up
chr1	73214604	73364823	-	23.3642	24.0831	22.4762	23.3078	21.9195	26.3367	32.8257	27.0273	20.2591	24.4481	21.8	22.1691	31.821	24.523	19.5684	25.3041	0.618632	0.231379	1.1443	down
chr1	73240864	73256963	+	20.7684	18.2063	18.774	19.2496	19.136	20.0914	18.4005	19.2093	20.8136	18.5366	17.2835	18.8779	19.0597	17.8157	19.2053	18.6936	0.997584	0.987278	1.00114	up
chr1	73315920	73320112	+	36.2325	38.483	39.0551	37.9235	31.6225	34.4964	42.8184	36.3124	34.2387	31.6379	39.2052	35.0272	32.2243	40.9528	28.0926	33.7566	0.852842	0.585126	1.05248	up
chr1	73657287	73657538	-	43.2356	38.5368	38.9701	40.2475	32.4375	34.9859	43.6234	37.0156	30.6008	47.8636	37.4479	38.6374	35.2506	34.9159	44.0717	38.0794	0.716276	0.352686	1.09462	up
chr1	73771635	73820934	+	31.1273	26.3893	23.3893	26.9686	21.3305	26.5759	30.3178	26.0747	26.2584	26.9179	23.1201	25.4322	29.767	25.9804	28.1262	27.9579	0.922467	0.748392	1.03785	up
chr1	74100899	74180897	+	22.1447	19.5359	17.2225	19.6344	20.7263	18.1128	16.8523	18.5638	24.771	20.4935	21.2669	22.1771	21.2159	20.7594	24.7618	22.2457	0.843042	0.564716	1.05603	up
chr1	74215200	74215306	-	19.058	16.0007	16.0013	17.02	16.232	16.0028	16.9464	16.3937	16.0011	20.0659	21.3383	19.1351	16.9117	18.6505	16.6868	17.4163	0.88731	0.657895	1.03493	up	RN5S50	RNA,5Sribosomal50
chr1	74349396	74349505	+	16.9899	17.5265	16.303	16.9398	17.1102	16.4772	16.1817	16.5897	18.633	16.0035	16.0024	16.8796	16.4598	16.1306	20.8602	17.8169	0.924715	0.753431	1.02093	up
chr1	74491699	74663871	-	20.9901	19.8806	20.3802	20.417	18.057	22.0012	20.5736	20.2106	20.6269	19.4841	22.2522	20.7877	26.167	22.7335	20.3103	23.0703	0.96314	0.863134	1.01333	up	LRRIQ3	leucine-richrepeatsandIQmotifcontaining3
chr1	74663896	75010116	+	41.7418	53.0982	46.9265	47.2555	50.7905	47.8575	44.6311	47.7597	51.011	47.7881	48.582	49.127	57.319	52.7872	50.0134	53.3732	0.965216	0.869514	1.01415	down	FPGT-TNNI3K
chr1	74807263	74844486	-	31.0793	37.9122	34.4808	34.4908	34.7422	31.2913	33.7873	33.2736	30.596	34.2208	31.8513	32.2227	33.8821	34.5409	33.4211	33.948	0.893409	0.672424	1.03418	up
chr1	74933879	74935227	+	16.0004	17.9243	17.0285	16.9844	16.0005	16.0004	17.7623	16.5878	16.0006	21.0012	19.5626	18.8548	16.0004	16.0013	21.7897	17.9305	0.919755	0.741853	1.02407	up
chr1	74937776	74978298	-	21.069	25.3823	25.871	24.1074	22.8129	21.7139	26.1104	23.5457	25.1542	23.0102	21.424	23.1961	22.3245	23.4831	23.8768	23.2281	0.941499	0.800893	1.02271	up	LRRC53	leucinerichrepeatcontaining53
chr1	75018088	75218059	-	40.8639	29.1087	30.5551	33.5092	33.6506	36.3499	28.4043	32.8016	32.0757	26.974	29.1475	29.3991	28.2633	23.6301	35.0227	28.972	0.973035	0.894705	1.01513	up
chr1	75033795	75139422	-	29.2257	28.179	29.9134	29.106	29.2075	32.1445	31.5801	30.9774	35.1418	42.6363	26.5825	34.7869	31.4707	29.5218	37.2441	32.7455	0.732098	0.373693	1.0637	down	C1orf173	chromosome1openreadingframe173
chr1	75055419	75087403	+	25.3826	24.4457	29.402	26.4101	26.7931	34.4097	29.9781	30.3937	28.0627	24.7887	25.4564	26.1026	26.9483	31.1356	20.8504	26.3114	0.545569	0.159763	1.1485	down
chr1	75171170	75199092	-	151.53	165.728	145.994	154.418	143.874	131.825	117.048	130.915	169.857	161.855	197.708	176.474	163.871	177.619	177.355	172.948	0.392419	0.0673681	1.18204	up	CRYZ	crystallin,zeta(quinonereductase)
chr1	75198836	75232362	+	212.232	194.078	200.245	202.185	253.209	224.021	222.247	233.159	200.928	187.048	196.022	194.666	195.345	170.818	189.706	185.29	0.417768	0.0797123	1.15191	down	TYW3	tRNA-yWsynthesizingprotein3homolog(S.cerevisiae)
chr1	75428998	75430802	+	18.5963	22.0511	22.4563	21.0346	17.1942	23.2245	19.475	19.9646	18.8563	19.8148	18.8575	19.1762	18.8358	22.1215	22.1243	21.0272	0.848916	0.577071	1.05795	up
chr1	75593515	75598743	-	26.6669	26.4424	26.9511	26.6868	30.3962	37.8447	24.8896	31.0435	24.4801	21.8192	26.0532	24.1175	30.5776	23.8091	26.0571	26.8146	0.619114	0.232027	1.14639	down
chr1	75594119	75627218	+	38.2708	33.9665	33.7708	35.336	37.5343	33.4047	34.3391	35.0927	41.673	40.8678	34.1899	38.9102	35.2802	38.3335	35.6338	36.4158	0.983773	0.930476	1.0065	up	LHX8	LIMhomeobox8
chr1	75595659	75598261	-	34.2548	37.8951	37.2464	36.4654	38.2181	30.6267	38.2825	35.7091	23.2008	29.2411	35.0092	29.1504	36.4693	27.0976	34.9081	32.825	0.930765	0.769356	1.02567	up
chr1	75648730	75648832	+	25.3216	24.0204	24.833	24.725	23.7218	17.4673	20.603	20.5974	20.2834	25.5877	19.9366	21.9359	16.644	28.6099	24.9461	23.4	0.382822	0.0636485	1.20948	up
chr1	75667816	76076801	-	20.9534	24.1028	29.7465	24.9342	66.7068	51.5833	48.9054	55.7318	38.2219	34.7096	73.1236	48.685	79.6267	57.2766	52.5363	63.1465	0.0105605	0.000132275	2.23748	down	SLC44A5	solutecarrierfamily44,member5
chr1	76003700	76003804	-	16.3718	16.677	16.9295	16.6594	18.7128	16.0004	16.5499	17.0877	18.511	16.4977	17.6909	17.5665	19.7006	16.5075	19.1124	18.4401	0.922664	0.748919	1.02346	down
chr1	76175700	76189696	-	189.872	183.061	167.384	180.105	49.3367	79.8152	140.737	89.9631	53.9241	79.5096	51.5298	61.6545	139.406	57.9275	47.0574	81.4637	0.148777	0.00858411	2.18962	up
chr1	76190036	76229364	+	250.601	262.783	274.649	262.678	351.289	342.058	319.43	337.592	321.126	302.699	346.362	323.396	298.445	274.816	320.66	297.974	0.117418	0.00571247	1.28507	down	ACADM	acyl-CoAdehydrogenase,C-4toC-12straightchain
chr1	76234862	76234927	+	16.0009	16.0006	17.1646	16.3887	16.5979	18.0475	16.7436	17.1297	16.0017	16.1867	16.0008	16.0631	16.0018	19.7961	16.0016	17.2665	0.819985	0.522373	1.04504	down	ACADM	acyl-CoAdehydrogenase,C-4toC-12straightchain
chr1	76251718	76261100	+	171.1	173.571	182.521	175.731	158.645	169.335	175.081	167.687	129.758	149.425	134.999	138.061	121.934	132.706	133.792	129.477	0.803713	0.492323	1.04844	up	RABGGTB|SNORD45C|SNORD45A|SNORD45B	Rabgeranylgeranyltransferase,betasubunit|smallnucleolarRNA,C/Dbox45C|smallnucleolarRNA,C/Dbox45A|smallnucleolarRNA,C/Dbox45B
chr1	76262556	76378923	+	20.9602	22.7863	21.3731	21.7065	20.35	24.6617	24.0774	23.0297	21.3109	24.3669	21.8859	22.5213	22.8072	23.559	18.0771	21.4811	0.799465	0.484307	1.05784	down	MSH4|RABGGTB	mutShomolog4(E.coli)|Rabgeranylgeranyltransferase,betasubunit
chr1	76384558	76398116	-	20.6989	21.7256	19.997	20.8072	17.2778	22.2688	23.2584	20.935	21.969	20.7765	19.3663	20.7039	20.2028	26.9459	17.5279	21.5589	0.997274	0.986223	1.00163	up	ASB17	ankyrinrepeatandSOCSboxcontaining17
chr1	76477009	76485041	+	18.5289	21.0606	18.9552	19.5149	16.7296	16.0007	17.4301	16.7201	16.8671	19.0304	17.5626	17.82	20.2445	17.9361	17.544	18.5749	0.366529	0.0578017	1.16603	up
chr1	76507376	76531913	+	20.6541	21.5279	22.0939	21.4253	26.2158	25.8063	27.3628	26.4616	25.9278	22.1472	25.1947	24.4232	20.5461	22.6814	22.1485	21.792	0.167577	0.0107503	1.23516	down
chr1	76540389	77100286	+	18.581	20.2433	21.3223	20.0489	43.8898	33.177	38.2624	38.4431	23.3974	27.9238	20.3267	23.8826	43.8039	31.965	35.2435	37.0041	0.00823963	8.93585e-05	1.90808	down	ST6GALNAC3	ST6(alpha-N-acetyl-neuraminyl-2,3-beta-galactosyl-1,3)-N-acetylgalactosaminidealpha-2,6-sialyltransferase3
chr1	77218820	77218925	+	16.001	17.7472	17.3708	17.0396	16.0024	16.6528	18.3048	16.9866	16.7537	16.0376	30.2388	21.0101	17.0771	16.0026	17.3717	16.8171	0.991351	0.959275	1.00374	up
chr1	77223809	77244952	-	24.3134	22.0108	25.3615	23.8952	27.2748	24.8502	21.4568	24.5273	21.7834	23.322	21.4903	22.1986	25.4054	24.2286	21.4382	23.6907	0.93878	0.79114	1.02329	down
chr1	77333126	77531396	+	71.956	91.6827	80.6252	81.4213	66.608	51.1086	56.4039	58.0401	51.2309	63.3745	57.3453	57.3169	178.571	188.573	186.459	184.534	0.141204	0.00779485	1.40443	up	ST6GALNAC5	ST6(alpha-N-acetyl-neuraminyl-2,3-beta-galactosyl-1,3)-N-acetylgalactosaminidealpha-2,6-sialyltransferase5
chr1	77533605	77544260	+	37.4702	30.6792	32.6291	33.5928	35.2827	37.1145	31.6816	34.6929	26.8229	28.2191	32.8482	29.2968	30.1609	39.617	29.2112	32.9964	0.90044	0.689579	1.03417	down
chr1	77554666	77685132	-	452.797	572.166	498.663	507.875	454.202	509.836	491.015	485.017	504.25	472.286	538.268	504.935	557.22	598.245	588.791	581.419	0.868047	0.615231	1.04349	up	PIGK	phosphatidylinositolglycananchorbiosynthesis,classK
chr1	77685227	77686969	+	27.8981	34.0737	34.6456	32.2058	48.9156	40.4888	32.2891	40.5645	33.2615	43.5476	46.8635	41.2242	35.6641	41.9908	37.1052	38.2534	0.445134	0.0935056	1.24757	down
chr1	77747662	78025654	+	583.176	673.501	640.466	632.381	489.428	475.892	504.244	489.855	594.143	570.566	537.547	567.418	652.34	629.87	641.847	641.352	0.124547	0.00630147	1.28904	up	AK5	adenylatekinase5
chr1	77811731	77815270	-	26.2998	30.8243	32.2102	29.7781	29.6693	20.0729	31.9306	27.2243	39.1399	23.9716	26.3824	29.8313	32.4936	22.8337	27.6495	27.6589	0.768164	0.429823	1.11149	up
chr1	77886010	77886071	+	20.6588	17.7931	25.0937	21.1818	16.0088	17.6409	24.2033	19.2844	16.0017	18.0324	17.7391	17.2577	17.2928	18.3211	16.003	17.2056	0.786171	0.460845	1.10507	up
chr1	78028101	78149104	-	284.121	326.57	289.964	300.218	301.161	263.416	300.556	288.378	305.185	287.289	273.397	288.624	309.948	304.107	287.998	300.684	0.864665	0.6069	1.04108	up	ZZZ3	zincfinger,ZZ-typecontaining3
chr1	78080554	78080637	+	50.3001	47.1018	45.5741	47.6587	58.3302	44.8197	41.0587	48.0696	65.0915	57.2848	47.4617	56.6126	47.7205	53.1237	51.1808	50.675	0.996917	0.984654	1.00196	up	RN5S20	RNA,5Sribosomal20
chr1	78161672	78225537	-	224.743	217.968	227.99	223.567	250.688	230.398	237.144	239.41	251.775	231.491	223.96	235.742	247.948	233.203	231.139	237.43	0.692785	0.319316	1.0704	down	USP33	ubiquitinspecificpeptidase33
chr1	78245309	78344108	+	175.006	188.994	179.364	181.121	181.469	163.947	151.249	165.555	170.026	158.229	157.2	161.818	167.442	151.136	149.835	156.138	0.630138	0.244408	1.09651	up	FAM73A	familywithsequencesimilarity73,memberA
chr1	78347033	78355224	-	80.4294	84.0329	77.8686	80.777	62.2579	94.0267	69.0621	75.1155	95.3543	50.955	48.4507	64.92	67.6235	45.3207	55.8727	56.2723	0.774911	0.440457	1.09189	up	NEXN-AS1	NEXNantisenseRNA1(non-proteincoding)
chr1	78354198	78409580	+	275.531	279.721	314.104	289.785	332.022	386.107	363.341	360.49	358.731	295.144	295.608	316.494	193.261	174.942	205.952	191.385	0.22429	0.0192533	1.24377	down	NEXN	nexilin(Factinbindingprotein)
chr1	78409740	78444794	-	430.536	529.613	518.925	493.025	526.85	536.306	537.768	533.641	550.62	553.589	545.354	549.854	483.089	515.82	517.596	505.502	0.686258	0.310537	1.08694	down	FUBP1	farupstreamelement(FUSE)bindingprotein1
chr1	78444859	78483648	+	256.937	308.236	298.007	287.727	363.865	388.972	413.252	388.696	520.571	505.175	518.653	514.8	322.12	284.381	292.04	299.514	0.103596	0.00456048	1.35325	down	DNAJB4	DnaJ(Hsp40)homolog,subfamilyB,member4
chr1	78445226	78604133	+	22.1559	34.6611	28.0349	28.2839	37.7284	68.0971	59.4641	55.0966	44.5182	59.2694	51.8004	51.8627	29.251	51.5612	58.0256	46.2793	0.106322	0.00479328	1.92165	down	GIPC2	GIPCPDZdomaincontainingfamily,member2
chr1	78554672	78554767	-	18.3055	20.2253	18.5242	19.0183	23.363	18.5686	19.3423	20.4246	18.7996	18.6842	18.6844	18.7227	18.7471	16.8921	17.2574	17.6322	0.772856	0.436679	1.06955	down
chr1	78560491	78560599	-	24.9527	25.6635	28.3792	26.3318	31.8431	20.3437	21.0024	24.3964	24.327	25.7796	22.8323	24.3129	20.8701	25.2717	19.4378	21.8599	0.782415	0.454204	1.1013	up	RN5S22	RNA,5Sribosomal22
chr1	78689326	78835149	+	30.371	25.0229	24.7992	26.731	23.8013	28.4395	32.1985	28.1464	29.7519	26.8992	25.0592	27.2367	35.1935	29.4714	24.4279	29.6976	0.878729	0.638034	1.04964	down
chr1	78769568	79006386	+	509.462	426.918	500.389	478.923	322.186	345.511	289.779	319.159	276.241	292.322	325.223	297.929	487.559	519.286	438.957	481.934	0.0435539	0.00112192	1.49983	up	PTGFR	prostaglandinFreceptor(FP)
chr1	78840849	78840953	-	19.0693	19.4247	21.8521	20.1153	20.5046	18.6764	22.4935	20.5581	17.5789	23.8132	27.0149	22.8024	20.2222	18.7059	20.1762	19.7014	0.940627	0.797095	1.02095	down	RN5S23	RNA,5Sribosomal23
chr1	79048330	79048421	+	16.0004	19.0652	17.7637	17.6098	16.0015	16.0141	16.7956	16.2704	20.7417	16.0013	16.0063	17.5831	16.0004	16.0013	16.0005	16.0007	0.690313	0.315814	1.07982	up
chr1	79085607	79111830	+	20.9178	18.9738	20.8598	20.2505	24.4618	22.37	27.3773	24.7364	77.5079	67.17	67.0003	70.5594	38.4082	25.6706	29.8133	31.2974	0.28966	0.0338576	1.21858	down	IFI44L	interferon-inducedprotein44-like
chr1	79115477	79129763	+	40.704	48.8547	47.1541	45.5709	28.3788	28.3614	29.0402	28.5934	103.226	92.824	111.867	102.639	38.3773	39.1649	47.7042	41.7488	0.0151913	0.000232569	1.58896	up	IFI44	interferon-inducedprotein44
chr1	79152745	79152845	+	17.5095	17.8378	17.0129	17.4534	16.0011	16.0127	16.4007	16.1382	16.0021	18.291	16.0019	16.765	18.9471	22.7459	17.702	19.7983	0.628166	0.242109	1.08136	up
chr1	79346570	79351681	-	30.5298	27.1397	28.3464	28.672	29.1445	27.9255	37.4517	31.5072	33.898	29.729	27.4321	30.353	29.92	28.5047	31.6885	30.0377	0.733131	0.375101	1.09077	down
chr1	79355449	79472495	-	142.547	157.477	143.965	147.996	367.529	343.374	371.563	360.822	631.257	601.927	608.601	613.928	306.186	263.405	294.081	287.891	0.000470906	1.124e-06	2.43905	down	ELTD1	EGF,latrophilinandseventransmembranedomaincontaining1
chr1	79490858	79493876	-	16.0037	16.1852	18.7689	16.9859	16.54	20.647	16.4775	17.8882	20.0804	16.7075	20.5216	19.1032	19.6304	19.1	18.0116	18.914	0.859732	0.597492	1.04995	down
chr1	79735992	79871942	+	36.9023	33.8534	40.4681	37.0746	40.2181	29.4056	37.9792	35.8676	32.6339	37.6381	38.766	36.346	39.4864	29.8521	36.6533	35.3306	0.903779	0.700095	1.04022	up
chr1	79775130	79779074	-	17.371	18.0648	19.3632	18.2663	18.0634	18.9991	20.1201	19.0609	24.2168	26.9426	26.2544	25.8046	25.8785	19.2182	22.8611	22.6526	0.836654	0.551675	1.04354	down
chr1	79786813	79787278	-	35.6891	23.282	28.5016	29.1576	24.1648	43.1616	33.6717	33.6661	29.1766	24.2084	24.5627	25.9826	30.9028	25.75	26.836	27.8296	0.772998	0.436841	1.14036	down
chr1	79789342	79790552	-	43.5078	36.1024	36.5196	38.7099	29.6003	26.0066	30.1397	28.5822	28.7174	22.0452	17.2211	22.6612	35.6377	20.1323	21.6943	25.8214	0.123014	0.00615957	1.35219	up
chr1	79789454	79790534	+	29.75	37.6897	34.5131	33.9842	32.0387	31.4902	35.159	32.896	27.4586	31.2597	34.7079	31.1421	35.2744	34.5946	27.7316	32.5335	0.915701	0.732368	1.02944	up
chr1	80839049	80840306	-	40.4318	43.7331	49.5602	44.575	32.6366	34.8871	39.267	35.5969	36.4259	37.133	33.1151	35.558	43.1641	32.7433	35.3614	37.0896	0.266434	0.027886	1.25148	up
chr1	81000663	81050048	-	24.9603	29.5785	29.7685	28.1024	33.3359	27.3519	25.3798	28.6892	23.0864	26.1798	23.8445	24.3702	22.8461	17.5212	25.2093	21.8589	0.96181	0.858676	1.01735	down
chr1	81001440	81112834	+	16.6406	19.4949	23.6791	19.9382	20.9434	18.688	18.8913	19.5076	16.0307	18.9062	17.0546	17.3305	18.8483	18.52	19.8277	19.0653	0.97452	0.900085	1.01281	up
chr1	81717474	81717781	+	35.8743	43.8634	31.6982	37.1453	38.7729	35.1673	39.1809	37.707	34.5387	32.0325	35.1153	33.8955	43.9075	31.6814	29.6353	35.0748	0.945846	0.813853	1.02315	down
chr1	81771845	82458107	+	84.6656	108.648	106.745	100.02	89.8241	66.567	72.8304	76.4072	140.619	107.797	140.975	129.797	75.7146	86.8848	75.5904	79.3966	0.285253	0.0325586	1.31131	up	LPHN2	latrophilin2
chr1	81970784	81971981	+	30.4456	24.8027	24.7408	26.663	43.3928	38.5241	19.6146	33.8439	36.2408	46.3388	36.5876	39.7224	23.1044	35.8623	43.6301	34.199	0.721385	0.359051	1.20623	down
chr1	81979565	82023387	-	16.0685	20.4808	22.2677	19.6057	16.6294	19.7265	20.6212	18.9924	18.9782	18.1381	19.8511	18.9891	18.2789	17.8162	20.3713	18.8221	0.942628	0.80334	1.02704	up
chr1	82051626	82091398	-	29.3559	28.3357	28.8095	28.8337	61.288	44.4704	26.0175	43.9253	48.6652	60.4113	57.4111	55.4959	21.8931	56.5808	52.6589	43.7109	0.441062	0.0913769	1.43565	down
chr1	82680904	82726817	-	21.7957	44.6856	26.5554	31.0122	27.8315	20.743	24.3352	24.3032	26.6143	31.5944	30.3698	29.5262	22.439	32.0734	29.5849	28.0324	0.662055	0.278766	1.2256	up
chr1	83001858	83021203	-	16.479	18.1551	19.7058	18.1133	20.8755	16.1552	19.739	18.9232	20.0808	18.3123	24.2297	20.8743	21.6728	16.6152	23.2762	20.5214	0.890547	0.665302	1.04132	down
chr1	83368866	83632498	+	18.2559	19.4648	20.0266	19.2491	20.9065	23.3087	20.4757	21.5636	20.5022	17.9648	18.0415	18.8362	22.4836	21.1974	19.0286	20.9032	0.531208	0.146551	1.11925	down
chr1	83439565	83451891	-	23.8705	25.2522	22.6624	23.9284	25.0509	19.6371	21.7968	22.1616	21.8008	22.9046	25.2665	23.324	21.6043	27.787	21.8695	23.7536	0.717166	0.353754	1.08407	up
chr1	83911736	83920454	+	22.6234	31.183	29.8287	27.8784	24.0411	23.4361	26.72	24.7324	20.4495	20.7633	24.7722	21.995	28.0601	24.42	32.1846	28.2216	0.669777	0.288482	1.11809	up
chr1	83982445	84039951	+	27.3948	29.613	27.7804	28.2627	28.2127	30.2678	26.3278	28.2694	22.6902	28.5279	19.279	23.499	22.0726	25.4278	28.2595	25.2533	0.998447	0.991019	1.00081	up
chr1	84041459	84326706	-	40.3098	40.1706	40.8223	40.4342	36.2099	33.0626	41.4429	36.9051	36.4642	42.5205	41.7527	40.2458	45.7869	31.6174	39.6114	39.0052	0.634137	0.248525	1.10036	up
chr1	84255963	84267148	+	17.2521	20.9353	19.341	19.1761	19.2965	18.1327	22.1556	19.8616	21.241	19.1094	19.7365	20.029	20.5441	18.4026	19.9535	19.6334	0.901101	0.690782	1.03532	down
chr1	84259560	84259653	+	18.7079	20.6805	18.5333	19.3072	19.5478	20.9488	18.3946	19.6304	18.0643	20.5049	16.63	18.3997	21.7976	22.6728	19.438	21.3028	0.94951	0.822771	1.01657	down
chr1	84330711	84464833	-	102.041	108.475	100.868	103.795	73.4344	67.8014	57.1021	66.1127	70.4133	72.7247	72.1172	71.7517	68.5686	64.2842	62.6291	65.1606	0.0280674	0.000566643	1.57769	up	TTLL7	tubulintyrosineligase-likefamily,member7
chr1	84444801	84449983	-	34.5401	38.1699	40.885	37.865	37.6404	31.2677	30.8332	33.2471	22.0825	23.5206	26.0535	23.8855	26.8946	34.4035	29.015	30.1044	0.538886	0.15428	1.14098	up
chr1	84464970	84466352	-	24.1106	34.068	29.1421	29.1069	35.22	25.2823	30.9167	30.473	27.6918	25.0568	28.6677	27.1388	33.2527	22.0599	23.3091	26.2072	0.903556	0.698687	1.04771	down
chr1	84542062	84543595	-	36.4192	28.7802	34.7706	33.3233	31.1724	24.594	40.3559	32.0407	31.5256	29.7299	36.6319	32.6291	40.2736	36.4336	26.9478	34.5517	0.898078	0.683867	1.05611	up
chr1	84543745	84704181	+	192.735	261.058	240.376	231.39	207.293	211.56	187.049	201.968	205.649	187.859	208.008	200.505	202.386	215.501	223.373	213.753	0.591088	0.200667	1.13816	up	PRKACB	proteinkinase,cAMP-dependent,catalytic,beta
chr1	84743004	84743140	+	19.2872	21.4686	24.2466	21.6675	16.0976	22.1039	22.4035	20.2017	21.2074	21.3546	16.3619	19.6413	20.4127	17.003	17.8373	18.4177	0.807384	0.499854	1.07992	up
chr1	84764049	84855640	+	57.5821	58.0259	64.533	60.047	60.6438	68.0041	77.0745	68.5741	48.0228	53.07	55.3589	52.1506	59.4051	54.7609	49.2903	54.4854	0.540979	0.156191	1.1381	down	SAMD13	sterilealphamotifdomaincontaining13
chr1	84830641	84863576	-	25.0259	21.5991	22.0294	22.8848	21.7175	23.6918	21.8491	22.4195	22.6251	22.0505	19.0783	21.2513	22.9334	24.4661	23.3412	23.5802	0.940277	0.796628	1.01936	up	UOX	urateoxidase,pseudogene
chr1	84864215	84880701	+	24.8861	26.8855	31.1737	27.6484	28.1035	29.8882	30.0389	29.3435	35.6006	28.2845	35.4726	33.1193	26.341	33.7421	29.4163	29.8331	0.775651	0.441851	1.06552	down	DNASE2B	deoxyribonucleaseIIbeta
chr1	84920352	84924713	-	35.4232	48.4891	46.6843	43.5322	43.7665	38.9787	39.5121	40.7524	27.2003	36.9754	33.4102	32.5286	31.6479	26.0126	29.8146	29.1584	0.843681	0.566004	1.05958	up
chr1	84937581	84943596	-	18.4916	26.7001	25.4194	23.537	16.7724	20.0976	20.0983	18.9895	27.0777	20.791	20.6658	22.8448	23.7627	23.979	29.1325	25.6247	0.459257	0.101037	1.22815	up
chr1	84944920	84964033	+	278.733	308.844	295.39	294.322	276.988	303.839	329.263	303.363	271.094	244.065	282.679	265.946	260.18	223.912	244.977	243.023	0.906728	0.707193	1.02906	down	RPF1	ribosomeproductionfactor1homolog(S.cerevisiae)
chr1	84964006	84972262	-	70.7201	62.736	73.5354	68.9972	61.2066	57.6021	74.9491	64.5859	67.1503	82.6135	68.0876	72.6171	51.5585	61.582	75.413	62.8512	0.784164	0.456768	1.0728	up	GNG5	guaninenucleotidebindingprotein(Gprotein),gamma5
chr1	84981904	85014677	+	24.9072	35.7588	37.1547	32.6069	36.2241	33.2326	18.5915	29.3494	34.7627	36.433	34.9876	35.3944	37.8744	37.5384	33.7831	36.3986	0.807563	0.500899	1.13924	up	SPATA1	spermatogenesisassociated1
chr1	85018804	85040163	-	316.247	371.52	342.119	343.295	347.45	288.711	293.175	309.778	386.167	380.076	437.602	401.282	482.498	523.751	464.382	490.21	0.622848	0.235478	1.10978	up	CTBS	chitobiase,di-N-acetyl-
chr1	85063635	85086673	-	37.4161	27.5891	36.538	33.8477	39.9273	26.8492	35.8616	34.2127	20.9497	27.6769	28.615	25.7472	31.9958	30.0123	36.5538	32.854	0.991666	0.960719	1.00638	down
chr1	85093913	85100703	-	20.1789	24.2411	29.8851	24.7684	19.0599	21.8786	24.5997	21.846	23.0534	22.0184	23.921	22.9976	25.3342	29.9794	22.9698	26.0945	0.701304	0.33068	1.12533	up	C1orf180	chromosome1openreadingframe180
chr1	85109390	85156486	-	92.1667	108.803	103.773	101.581	103.765	106.639	100.866	103.757	106.077	85.6332	88.7054	93.4718	65.7837	74.406	74.0785	71.4227	0.923862	0.751406	1.02362	down	SSX2IP	synovialsarcoma,Xbreakpoint2interactingprotein
chr1	85258751	85258882	-	18.6602	17.1264	16.7129	17.4998	16.0022	16.0021	16.0022	16.0022	16.0515	16.0007	17.3356	16.4626	16.1603	17.077	17.7424	16.9932	0.60197	0.213541	1.09236	up
chr1	85277285	85358896	-	25.1161	28.8628	27.1106	27.0298	33.7817	39.7283	38.0741	37.1947	22.0637	29.7715	36.032	29.2891	34.2905	29.1749	32.1658	31.8771	0.0803705	0.00302724	1.37508	down	LPAR3	lysophosphatidicacidreceptor3
chr1	85391266	85462796	-	96.5128	82.8425	82.4429	87.2661	63.0893	69.389	98.0623	76.8469	42.5929	62.1632	63.5136	56.0899	85.7481	53.3913	43.9871	61.0422	0.649339	0.264375	1.15367	up	MCOLN2	mucolipin2
chr1	85463022	85463597	+	104.115	88.9052	72.5121	88.5109	86.9458	80.4259	34.4823	67.2847	66.9902	93.588	67.2371	75.9384	72.2918	77.7289	71.028	73.6829	0.568449	0.179598	1.40671	up
chr1	85464830	85598821	+	30.8445	38.5229	41.2618	36.8764	46.0371	39.7681	41.165	42.3234	49.319	43.8516	55.1954	49.4554	46.1148	67.8603	66.0921	60.0224	0.547715	0.161225	1.1541	down	WDR63	WDrepeatdomain63
chr1	85483765	85514223	-	24.1745	24.576	27.3479	25.3661	29.6619	32.5969	34.9611	32.4066	30.5958	27.7626	30.5675	29.6419	26.0018	28.3383	27.4175	27.2525	0.176098	0.0117077	1.2766	down	MCOLN3	mucolipin3
chr1	85599477	85599556	+	29.8398	30.702	37.1626	32.5681	35.9233	25.17	26.4476	29.1803	24.3361	37.472	33.1017	31.6366	34.0411	27.8013	29.5262	30.4562	0.694028	0.321147	1.12497	up	MIR4423	microRNA4423
chr1	85622556	85666729	-	61.8649	69.5559	56.5466	62.6558	109.654	87.2621	87.3296	94.7486	47.6636	47.8821	51.9749	49.1735	64.9067	65.9067	55.9939	62.2691	0.0655013	0.00214135	1.50872	down	SYDE2	synapsedefective1,RhoGTPase,homolog2(C.elegans)
chr1	85691288	85710928	+	28.3222	29.8705	34.5404	30.9111	33.7994	21.3848	32.8288	29.3377	24.298	32.7249	25.4873	27.5034	26.5877	27.2019	28.399	27.3962	0.863524	0.604714	1.07187	up
chr1	85715636	85725355	-	132.418	126.878	138.502	132.599	170.302	157.185	165.829	164.438	108.696	125.79	139.466	124.65	118.368	124.695	122.907	121.99	0.173038	0.0113681	1.24023	down	C1orf52	chromosome1openreadingframe52
chr1	85729979	85730085	+	19.0729	18.5958	21.2436	19.6374	17.3328	22.5175	17.662	19.1708	17.3352	16.0012	18.7414	17.3593	18.0649	20.2225	17.4145	18.5673	0.923813	0.750991	1.03009	up
chr1	85731459	85743771	-	213.942	210.584	201.006	208.51	210.5	200.669	240.081	217.084	190.205	174.725	178.384	181.104	201.853	175.824	172.393	183.357	0.869844	0.619479	1.03845	down	BCL10	B-cellCLL/lymphoma10
chr1	85742041	85913807	+	31.3352	35.4378	35.7472	34.1734	32.1845	32.2708	31.0429	31.8327	29.3952	28.0093	18.727	25.3771	29.0984	29.0116	34.2375	30.7825	0.709173	0.341602	1.07178	up	LOC646626
chr1	85784168	86044046	-	390.875	401.399	437.882	410.052	418.54	419.804	555.587	464.644	712.353	672.138	588.912	657.801	567.281	527.361	605.503	566.715	0.632415	0.246807	1.12423	down	DDAH1	dimethylargininedimethylaminohydrolase1
chr1	85900858	85900967	-	26.8904	38.6411	38.3274	34.6196	52.7073	40.492	44.0305	45.7433	25.1843	19.1109	18.4525	20.9159	20.6107	21.584	21.0183	21.071	0.320946	0.0423645	1.33131	down
chr1	86046444	86049650	+	1430.2	1401.8	1430.88	1420.96	1542.73	1719.98	1886.43	1716.38	1317.47	1283.85	963.756	1188.36	1312.11	1084.56	1198.54	1198.4	0.298284	0.0363256	1.2039	down	CYR61	cysteine-rich,angiogenicinducer,61
chr1	86057963	86058039	+	294.943	247.533	254	265.492	170.585	260.529	263.369	231.494	135.425	109.019	113.562	119.335	144.222	113.45	146.578	134.75	0.639297	0.254421	1.16578	up
chr1	86064814	86066417	+	36.6019	49.9533	39.8955	42.1503	50.5097	43.1898	56.3364	50.012	46.4317	47.1987	47.1404	46.9236	51.2141	54.8931	37.3968	47.8347	0.518243	0.137466	1.18992	down
chr1	86093302	86094050	+	23.9108	23.1125	26.2542	24.4259	26.5834	25.9434	22.7698	25.0989	19.0176	22.8928	19.7582	20.5562	25.3091	21.1488	22.8046	23.0875	0.916396	0.733886	1.02672	down
chr1	86115106	86174116	-	138.313	150.858	162.812	150.661	146.162	116.716	137.668	133.515	148.382	163.601	177.571	163.185	158.736	172.195	175.788	168.906	0.572325	0.183256	1.13094	up	ZNHIT6	zincfinger,HIT-typecontaining6
chr1	86194916	86622626	-	58.6904	55.9489	54.0033	56.2142	47.3872	42.3576	53.5029	47.7493	45.4156	55.6336	42.05	47.6997	44.7	52.2071	52.7963	49.9011	0.395957	0.0687068	1.18196	up	COL24A1	collagen,typeXXIV,alpha1
chr1	86349363	86349481	-	20.6024	24.8074	28.0228	24.4775	19.0562	21.0916	25.6057	21.9178	27.7769	17.451	26.0577	23.7619	30.9235	20.3263	31.6319	27.6272	0.705634	0.335891	1.11646	up	RN5S51	RNA,5Sribosomal51
chr1	86786611	86862025	-	123.722	154.674	168.03	148.809	146.427	165.034	159.732	157.065	162.494	158.157	174.711	165.121	141.312	155.793	157.977	151.694	0.824986	0.529589	1.06279	down	ODF2L	outerdensefiberofspermtails2-like
chr1	86889769	86922241	+	42.1162	33.3837	44.3831	39.961	23.124	28.8986	25.8588	25.9605	39.9835	42.5671	45.7168	42.7558	50.0868	91.6252	63.8759	68.5293	0.0719833	0.0025225	1.53421	up	CLCA2	chloridechannelaccessory2
chr1	86934051	86965977	+	21.8765	28.9092	22.4845	24.4234	28.037	25.7545	22.9391	25.5769	34.2876	28.723	26.1835	29.7314	23.427	27.3995	26.3107	25.7124	0.867618	0.614278	1.05217	down	CLCA1	chloridechannelaccessory1
chr1	86966982	86969353	-	26.764	31.3942	26.0909	28.0831	26.5581	23.5408	27.6886	25.9291	33.1463	30.31	33.6872	32.3811	39.7864	28.056	20.2653	29.3692	0.723331	0.361152	1.08191	up
chr1	87012759	87046437	+	21.195	23.4573	23.1778	22.61	21.0255	24.758	25.2093	23.6643	20.925	22.6701	27.978	23.8577	24.9672	21.6287	20.9734	22.5231	0.854589	0.588589	1.04427	down	CLCA4	chloridechannelaccessory4
chr1	87036864	87158886	-	23.9284	26.2648	23.7718	24.655	24.3985	25.4882	23.6601	24.5156	19.22	29.8038	29.3615	26.1285	25.9526	28.2796	25.6975	26.6432	0.986574	0.941142	1.0051	up
chr1	87099959	87121059	+	23.6318	25.5002	28.2556	25.7959	23.4742	23.7654	23.9657	23.7351	26.4742	25.2905	23.8887	25.2178	21.7362	26.2951	21.9059	23.3124	0.671111	0.291037	1.08394	up	CLCA3P	chloridechannelaccessory3,pseudogene
chr1	87170253	87213867	+	525.822	569.353	534.662	543.279	459.682	486.413	481.409	475.834	414.089	441.347	482.376	445.937	438.949	402.611	411.883	417.815	0.408787	0.0745568	1.14141	up	SH3GLB1	SH3-domainGRB2-likeendophilinB1
chr1	87328128	87380107	-	1336.37	1478.61	1412.24	1409.07	1590.55	1393.77	1504.65	1496.32	1373.34	1340.19	1375.05	1362.86	1518.4	1601.76	1578.37	1566.18	0.761394	0.419365	1.06128	down	2015-09-01	15kDaselenoprotein
chr1	87380331	87575681	+	177.905	204.077	185.46	189.147	190.87	168.481	178.028	179.127	178.28	184.901	210.539	191.24	216.078	221.811	201.105	212.998	0.794461	0.474865	1.05556	up	HS2ST1|LOC339524	heparansulfate2-O-sulfotransferase1|uncharacterizedLOC339524
chr1	87409368	87410425	-	19.4992	19.9189	24.51	21.3094	24.7839	22.1885	17.3851	21.4525	22.6347	18.4944	26.0778	22.4023	20.3166	19.9812	22.9733	21.0904	0.998127	0.989967	1.00142	down
chr1	87458692	87458810	+	101.522	105.929	103.491	103.647	71.3751	78.1963	91.7786	80.45	80.1005	96.5103	67.5708	81.3939	84.7487	90.193	82.8596	85.9338	0.182874	0.0127322	1.29519	up	LOC339524|HS2ST1	uncharacterizedLOC339524|heparansulfate2-O-sulfotransferase1
chr1	87595448	87634887	+	72.5599	60.9412	71.7941	68.4318	78.9064	87.6364	55.5424	74.0284	91.2357	86.3195	101.102	92.8859	94.5926	78.3617	70.7939	81.2494	0.869186	0.617828	1.06555	down	LOC339524|HS2ST1	uncharacterizedLOC339524|heparansulfate2-O-sulfotransferase1
chr1	87616981	87617128	+	19.0696	16.5128	20.5979	18.7268	17.9007	20.4007	16.2074	18.1696	16.003	16.7524	20.6131	17.7895	16.5538	18.4642	19.5004	18.1728	0.920158	0.743009	1.03099	up
chr1	87781430	87786243	-	19.6674	18.5004	16.9236	18.3638	16.6798	18.0455	16.001	16.9087	17.7895	16.1223	23.0958	19.0025	18.5923	16.0005	18.3554	17.6494	0.672661	0.293257	1.08536	up
chr1	87794151	87814606	+	357.876	332.962	355.208	348.682	423.563	451.178	416.399	430.38	346.408	312.845	293.221	317.491	256.934	237.716	240.32	244.99	0.180522	0.0124221	1.23421	down	LMO4	LIMdomainonly4
chr1	87818532	87837382	-	22.2308	22.8552	20.2361	21.774	23.8124	20.2999	22.1054	22.0725	20.154	21.2489	21.7821	21.0617	22.0586	20.6529	21.3176	21.343	0.963964	0.866463	1.01292	down	LOC100505768
chr1	87918923	87919056	-	20.0221	18.1229	21.9127	20.0192	21.6814	19.8363	17.0849	19.5342	17.7431	23.8552	26.6791	22.7591	21.2359	18.3742	21.1257	20.2453	0.931817	0.77166	1.02666	up	RN5S52	RNA,5Sribosomal52
chr1	88365592	88442197	-	22.7427	26.7875	25.1743	24.9015	19.9885	26.2849	22.2483	22.8406	22.7952	24.4018	20.2757	22.4909	23.3818	24.7001	23.3774	23.8198	0.710546	0.343419	1.09475	up
chr1	88425115	88427536	+	26.2399	24.5381	23.5479	24.7753	25.0266	32.1792	24.4892	27.2317	23.9397	23.9216	23.5473	23.8029	21.8316	33.3319	26.9022	27.3552	0.721269	0.358858	1.0916	down
chr1	88817765	88821171	-	16.6858	21.1417	17.3923	18.4066	17.909	19.1956	21.6979	19.6009	16.0006	18.6364	19.2739	17.9703	27.171	16.547	18.1479	20.622	0.8014	0.487368	1.06729	down
chr1	88928658	88931553	+	40.1509	48.8671	50.7767	46.5982	55.966	49.835	31.2648	45.6886	55.8864	44.7852	68.7414	56.471	51.8925	41.6046	51.1402	48.2124	0.932864	0.774443	1.04541	up
chr1	88937999	88939861	-	23.1448	35.7134	23.7527	27.537	29.2088	29.7914	22.862	27.2874	32.9133	25.3967	35.3218	31.2106	22.5966	35.1708	32.3971	30.0548	0.994398	0.974255	1.0044	down
chr1	88994518	88995833	-	100.839	88.1984	86.007	91.6816	52.7747	91.7627	116.84	87.1257	56.7357	67.41	51.4586	58.5348	91.3457	63.7269	67.9958	74.3562	0.858384	0.595303	1.10573	up
chr1	89003196	89150887	-	131.169	84.9422	76.3648	97.492	78.4557	65.4195	131.796	91.8905	87.2868	66.9552	64.2932	72.8451	80.4593	94.0117	95.1672	89.8794	0.907908	0.71198	1.07945	up
chr1	89149905	89301938	+	335.234	374.301	359.116	356.217	386.185	362.636	344.027	364.283	363.829	363.741	356.703	361.424	359.634	357.927	318.721	345.427	0.925121	0.755578	1.02255	down	PKN2	proteinkinaseN2
chr1	89282462	89282568	+	64.3879	47.0473	74.2208	61.8853	52.4915	62.1981	49.8547	54.8481	23.7731	31.305	32.3228	29.1336	40.2742	24.7066	25.9367	30.3058	0.754137	0.407561	1.11369	up
chr1	89318321	89357627	-	155.402	159.288	164.778	159.823	172.406	172.737	168.836	171.326	185.252	158.069	178.117	173.813	180.223	176.164	184.948	180.445	0.673664	0.295239	1.07223	down	GTF2B	generaltranscriptionfactorIIB
chr1	89401456	89458643	-	153.296	141.658	141.87	145.608	207.053	203.046	184.704	198.268	121.561	120.687	124.053	122.1	171.241	192.286	171.098	178.208	0.0636108	0.00204962	1.36091	down	CCBL2|RBMXL1	cysteineconjugate-betalyase2|RNAbindingmotifprotein,X-linked-like1
chr1	89472360	89488549	-	86.7996	127.885	144.205	119.63	167.369	155.425	155.574	159.456	315.968	226.896	291.53	278.131	174.456	207.397	209.795	197.216	0.313457	0.0401821	1.36229	down	GBP3	guanylatebindingprotein3
chr1	89485929	89486048	-	16.0016	16.527	16.0013	16.1766	16.0009	16.002	16.0075	16.0035	16.7187	18.196	17.5882	17.501	25.6038	17.8254	18.2639	20.5644	0.963964	0.866481	1.0107	up	GBP3	guanylatebindingprotein3
chr1	89488180	89515726	+	21.3045	22.7933	28.7072	24.2683	43.0702	44.9438	18.7513	35.5884	41.2632	30.9859	44.008	38.7524	23.5788	30.2556	43.357	32.3972	0.576725	0.18751	1.37574	down
chr1	89517987	89531043	-	28.0268	54.4451	49.7783	44.0834	59.9462	57.9248	60.5986	59.4898	67.954	65.0372	64.6469	65.8794	63.7174	73.0872	87.4597	74.7548	0.393032	0.0675375	1.40445	down	GBP1	guanylatebindingprotein1,interferon-inducible
chr1	89571815	89572735	-	25.4907	27.8994	24.608	25.9994	46.5974	39.8377	39.3806	41.9386	21.1359	35.3744	34.6858	30.3987	39.4393	43.7451	45.7013	42.9619	0.0168875	0.000272825	1.6105	down	GBP2	guanylatebindingprotein2,interferon-inducible
chr1	89573310	89591799	-	25.0699	36.416	31.7573	31.081	97.6666	113.793	117.46	109.64	73.7208	62.767	92.165	76.2176	115.325	115.041	104.703	111.69	0.000829843	2.55554e-06	3.55758	down	GBP2	guanylatebindingprotein2,interferon-inducible
chr1	89597434	89641723	-	33.5679	25.8796	31.6603	30.3693	68.1563	29.8099	48.5267	48.8309	44.9085	16.0089	19.917	26.9448	30.5921	32.8982	24.1837	29.2247	0.359777	0.055713	1.53044	down	GBP7|GBP2	guanylatebindingprotein7|guanylatebindingprotein2,interferon-inducible
chr1	89646831	89664633	-	31.7304	26.889	28.3624	28.9939	19.581	19.3029	25.2826	21.3888	19.2897	24.65	17.0202	20.32	27.4447	19.7297	22.3798	23.1848	0.170372	0.0110403	1.36303	up	GBP4	guanylatebindingprotein4
chr1	89724633	89738544	-	22.0735	25.5595	25.5811	24.4047	27.1117	21.3976	25.547	24.6854	26.0221	30.9975	23.8528	26.9575	32.8849	26.9196	30.2248	30.0098	0.981163	0.921117	1.00888	down	GBP5	guanylatebindingprotein5
chr1	89726265	89735437	+	17.7422	22.5589	19.8471	20.0494	20.2584	24.13	20.5591	21.6492	20.4793	23.244	22.6837	22.1357	19.1872	21.8408	22.0636	21.0305	0.748594	0.398829	1.08155	down
chr1	89829436	89853719	+	24.2489	20.6525	24.739	23.2135	27.3878	18.5661	22.6191	22.8577	17.9013	19.7071	25.7347	21.1144	27.2402	25.6291	23.464	25.4444	0.949993	0.824845	1.0251	up	GBP6	guanylatebindingproteinfamily,member6
chr1	89873238	89890493	+	23.753	23.9675	29.8485	25.8563	28.4913	37.5956	25.2138	30.4335	28.4278	23.7731	29.724	27.3083	39.0335	37.9907	25.2838	34.1027	0.610252	0.222517	1.16701	down	GBP1P1	guanylatebindingprotein1,interferon-induciblepseudogene1
chr1	89938509	89939606	-	32.144	32.3777	27.6753	30.7323	33.2455	33.9091	29.7761	32.3102	24.3787	29.9224	25.0259	26.4423	28.0358	26.4645	20.3698	24.9567	0.821253	0.52379	1.05235	down
chr1	89990395	90063423	+	37.9337	33.2188	32.7503	34.6343	28.3533	19.6543	23.1265	23.7114	38.1835	22.7104	26.8545	29.2495	27.5756	32.13	29.307	29.6708	0.114669	0.00548077	1.47395	up	LRRC8B	leucinerichrepeatcontaining8family,memberB
chr1	90048800	90098553	-	138.81	127.87	120.169	128.949	138.137	112.283	103.669	118.03	143.646	145.821	134.15	141.205	128.478	115.818	121.149	121.815	0.702244	0.33161	1.09876	up	FLJ27354|LRRC8B	uncharacterizedLOC400761|leucinerichrepeatcontaining8family,memberB
chr1	90095284	90141945	+	19.4286	19.2014	18.5624	19.0642	20.8543	19.5512	21.3202	20.5752	22.7272	16.6062	17.1023	18.8119	16.0011	16.7964	17.5513	16.783	0.657378	0.272797	1.07874	down
chr1	90098631	90235462	+	74.9005	100.141	75.4005	83.4806	82.0031	85.0969	91.0005	86.0335	90.0462	97.5958	93.6969	93.7796	80.4522	74.4549	74.5446	76.4839	0.901448	0.691705	1.03938	down	LRRC8C	leucinerichrepeatcontaining8family,memberC
chr1	90224688	90229610	-	34.611	31.7147	30.9406	32.4221	29.0469	31.247	40.8027	33.6989	29.4612	22.3247	31.7204	27.8355	32.6293	28.3417	25.2474	28.7395	0.933555	0.776997	1.02927	down
chr1	90226521	90227777	-	27.874	28.9788	32.8906	29.9145	32.0061	36.5939	24.3475	30.9825	32.8965	24.2254	21.683	26.2683	27.1048	31.4447	22.3567	26.9687	0.95398	0.836563	1.02388	down
chr1	90233771	90233877	-	38.4898	32.3265	34.3427	35.053	22.2047	23.1307	36.0568	27.1307	27.1107	32.4052	22.7991	27.4383	22.2679	31.2925	29.529	27.6964	0.391725	0.0670071	1.32141	up	LRRC8C	leucinerichrepeatcontaining8family,memberC
chr1	90251627	90253148	+	23.1222	27.1974	26.252	25.5239	24.5915	24.2972	20.7752	23.2213	26.3196	25.273	28.3281	26.6402	23.8034	20.44	26.6793	23.6409	0.655264	0.270151	1.09971	up
chr1	90254473	90256051	+	30.2629	32.1853	26.6367	29.695	30.8505	26.2069	25.8809	27.6461	30.3205	33.487	27.4889	30.4321	29.3503	27.8539	29.5277	28.9106	0.758123	0.413404	1.07431	up
chr1	90286573	90402309	+	85.6776	81.3514	82.2888	83.1059	80.7844	88.6815	88.1716	85.8791	79.3153	81.727	72.9783	78.0069	75.2737	66.892	67.1006	69.7554	0.878204	0.636422	1.03269	down	LRRC8D	leucinerichrepeatcontaining8family,memberD
chr1	90421225	90422281	-	22.3859	25.2406	28.2512	25.2926	32.8582	38.5395	26.6758	32.6912	37.1633	34.9927	27.4872	33.2144	26.5907	36.9343	35.8186	33.1145	0.345148	0.0503918	1.28386	down
chr1	90453272	90453503	-	19.1663	18.1848	18.5706	18.6406	27.2167	24.0543	16.914	22.7284	21.3332	19.7595	20.7598	20.6175	17.4124	23.6333	19.6575	20.2344	0.559007	0.170775	1.19601	down
chr1	90457722	90494097	+	176.23	205.58	203.917	195.243	257.615	220.624	228.311	235.517	204.756	203.064	206.392	204.737	191.102	186.813	181.266	186.394	0.323573	0.0431378	1.20655	down	ZNF326	zincfingerprotein326
chr1	90458824	90460525	-	82.3384	90.9703	95.2161	89.5083	75.7977	80.7501	132.143	96.2303	66.454	89.0226	67.4814	74.3193	85.9254	74.9276	64.2851	75.046	0.933282	0.775977	1.04282	down	GEMIN8P4	gem(nuclearorganelle)associatedprotein8pseudogene4
chr1	90467706	90468748	-	17.6339	17.5457	18.5315	17.9037	16.0026	21.0675	18.1803	18.4168	25.1817	16.0095	17.1627	19.4513	16.1091	18.391	16.0013	16.8338	0.940825	0.79789	1.02249	down
chr1	90719014	90719117	-	22.2088	21.478	20.1058	21.2642	20.3714	16.9013	18.3641	18.5456	20.8886	22.6839	21.5474	21.7066	21.1387	23.8301	20.2477	21.7388	0.459669	0.101329	1.14897	up
chr1	90752760	90763021	-	34.0676	22.1323	26.4006	27.5335	38.2842	49.2435	21.6522	36.3933	37.7429	37.5359	40.9865	38.7551	24.887	45.7657	44.7223	38.4583	0.658962	0.274631	1.27047	down
chr1	90976467	90999029	-	28.2954	22.7813	25.4123	25.4963	23.3805	27.3632	29.3869	26.7102	20.5128	29.9316	27.5745	26.0063	29.4757	24.1478	21.0729	24.8988	0.870639	0.621561	1.047	down
chr1	91123307	91123520	+	24.0298	30.926	29.0046	27.9868	24.454	29.4016	36.6994	30.185	24.7217	27.7098	22.4635	24.965	25.7804	22.4687	20.7917	23.0136	0.849938	0.579068	1.06975	down
chr1	91177159	91182794	-	65.3317	60.931	60.9756	62.4128	44.2336	60.4858	58.6762	54.4652	47.7083	44.2438	44.9648	45.639	60.3065	45.739	53.151	53.0655	0.551657	0.164772	1.15634	up	BARHL2	BarH-likehomeobox2
chr1	91248095	91317317	-	46.7406	40.3286	39.8119	42.2937	35.1673	36.3616	34.1898	35.2396	31.6079	34.158	32.3444	32.7034	41.2354	32.4138	36.2334	36.6275	0.303464	0.03748	1.19733	up	LOC149351
chr1	91316660	91320704	+	32.5353	35.1902	34.5356	34.087	39.1132	31.5964	40.0589	36.9228	19.9018	27.5014	28.1014	25.1682	29.3659	50.6999	21.3839	33.8165	0.744278	0.392614	1.0778	down
chr1	91380855	91487829	-	182.654	223.92	205.189	203.921	239.285	216.707	201.942	219.311	200.023	194.396	182.215	192.211	193.677	181.919	196.579	190.725	0.745294	0.393647	1.07658	down	ZNF644	zincfingerprotein644
chr1	91726323	91870426	-	17.9177	21.569	23.3775	20.9547	22.0769	20.1247	23.9521	22.0512	20.742	23.0212	19.9735	21.2456	21.1954	21.0063	19.1216	20.4411	0.841693	0.561841	1.05609	down	HFM1
chr1	91727182	91727281	+	25.9376	24.4835	28.5216	26.3142	28.1848	25.7702	24.9033	26.2861	22.0477	20.9857	25.5879	22.8738	18.3715	23.3853	28.8086	23.5218	0.99975	0.99526	1.00045	up
chr1	91954577	91964760	-	20.1866	22.9089	25.5564	22.884	18.2372	22.6103	22.5391	21.1289	18.3535	23.5394	27.2903	23.0611	25.3641	23.29	25.4934	24.7158	0.758131	0.413589	1.0834	up
chr1	91966404	91991321	+	155.538	157.88	169.548	160.989	164.266	172.665	152.013	162.981	171.889	150.064	160.326	160.76	131.648	127.626	151.059	136.777	0.96555	0.870096	1.01171	down	CDC7	celldivisioncycle7homolog(S.cerevisiae)
chr1	92010899	92035089	-	37.2153	36.0408	38.3623	37.2061	16.7777	17.7361	30.9	21.8046	38.2204	39.0192	44.1604	40.4667	36.0599	24.7298	30.2379	30.3425	0.115817	0.00556816	1.77538	up
chr1	92100568	92109335	+	26.4473	18.8885	16.0178	20.4512	18.2364	19.7973	20.4803	19.5047	24.4627	26.4603	23.6582	24.8604	21.9266	17.8357	18.842	19.5348	0.954215	0.837036	1.02668	up	HSP90B3P	heatshockprotein90kDabeta(Grp94),member3,pseudogene
chr1	92145900	92371892	-	431.385	503.074	507.365	480.608	239.886	227.878	195.995	221.253	479.788	519.903	682.446	560.712	669.196	777.724	685.45	710.79	0.00272679	1.58891e-05	2.17414	up	TGFBR3	transforminggrowthfactor,betareceptorIII
chr1	92414928	92479985	+	37.0387	30.0862	34.4898	33.8716	39.398	37.1568	30.1997	35.5848	29.8622	35.0691	30.4254	31.7856	36.626	25.3501	34.4589	32.145	0.877351	0.633945	1.04777	down	BRDT	bromodomain,testis-specific
chr1	92495533	92529093	+	29.6885	35.7058	34.7009	33.3651	30.1423	30.6299	33.9229	31.565	23.0033	27.0373	28.9632	26.3346	26.3447	26.8535	25.6438	26.2807	0.813213	0.510677	1.05508	up	EPHX4	epoxidehydrolase4
chr1	92545862	92613397	+	28.8084	35.6377	36.2392	33.5617	30.1502	27.2099	28.5004	28.6202	34.362	38.1464	45.3426	39.2837	40.5121	42.8073	49.2369	44.1854	0.457179	0.0999879	1.16747	up	BTBD8	BTB(POZ)domaincontaining8
chr1	92632542	92650280	+	48.824	62.9079	59.267	56.9996	53.8583	56.9093	60.9516	57.2397	58.4792	62.3953	66.9175	62.5973	68.6315	72.8946	68.316	69.9474	0.981412	0.921952	1.00869	down	KIAA1107
chr1	92683497	92711370	+	21.78	20.2032	21.9877	21.3236	21.9676	16.5404	18.426	18.978	23.7834	22.8184	16.5346	21.0455	21.5119	22.086	17.7413	20.4464	0.585525	0.195394	1.13058	up	C1orf146	chromosome1openreadingframe146
chr1	92711955	92764566	-	72.2151	81.6827	81.1803	78.3594	85.4834	80.5825	88.4361	84.834	76.8558	86.2954	84.8437	82.665	75.7242	77.3578	67.7812	73.621	0.666595	0.284575	1.08355	down	GLMN	glomulin,FKBPassociatedprotein
chr1	92764522	92853732	+	183.385	180.528	192.972	185.628	175.464	159.706	155.551	163.574	115.488	158.919	135.583	136.663	133.187	161.019	150.197	148.134	0.452238	0.0969803	1.1359	up	RPAP2	RNApolymeraseIIassociatedprotein2
chr1	92940318	92952433	-	18.7573	21.3386	19.7225	19.9395	27.7817	32.6874	22.3646	27.6112	32.5531	30.3604	35.7525	32.8887	20.4666	30.8729	25.8582	25.7326	0.202437	0.015629	1.37025	down	GFI1	growthfactorindependent1transcriptionrepressor
chr1	92974253	93257961	-	175.761	202.3	199.576	192.546	224.657	204.448	191.825	206.977	153.539	147.09	171.436	157.355	181.375	168.803	167.567	172.582	0.73031	0.370923	1.0748	down	EVI5	ecotropicviralintegrationsite5
chr1	93166376	93166491	-	16.0007	16.4968	16.3661	16.2879	16.0036	17.5091	16.9634	16.8254	21.3248	16.0012	16.1111	17.8124	16.0012	16.7382	16.0017	16.2471	0.876213	0.631975	1.03237	down
chr1	93297570	93298201	-	115.544	132.65	114.907	121.033	156.862	116.903	113.669	129.145	168.116	217.552	189.268	191.645	184.632	205.651	185.924	192.069	0.857028	0.593348	1.05778	down
chr1	93297594	93307481	+	2960.24	3421.02	3235.87	3205.71	3609.48	3353.19	3047.36	3336.68	3387.23	3376.24	3397	3386.82	3527.29	3466.42	3463.93	3485.88	0.869844	0.619389	1.0402	down	RPL5|SNORD21	ribosomalproteinL5|smallnucleolarRNA,C/Dbox21
chr1	93298286	93427079	-	117.515	135.804	130.499	127.939	84.4231	75.407	90.3248	83.385	173.342	174.764	183.603	177.237	129.282	136.749	145.26	137.097	0.02871	0.000589321	1.53571	up	FAM69A	familywithsequencesimilarity69,memberA
chr1	93303575	93303627	+	95.2659	86.523	84.6023	88.797	96.0283	91.9572	88.0045	91.9967	72.0231	79.2375	97.2273	82.8293	90.2046	78.7734	87.2503	85.4095	0.867051	0.61258	1.03676	down
chr1	93306276	93306408	+	34.4905	40.019	33.7172	36.0756	38.1499	35.0066	36.7418	36.6328	52.8983	39.9651	42.9664	45.2766	31.0297	25.4145	38.1288	31.5244	0.947606	0.817616	1.0178	down	SNORA66	smallnucleolarRNA,H/ACAbox66
chr1	93311616	93311739	+	46.7185	44.5322	42.4578	44.5695	56.6365	67.0606	33.7497	52.4823	53.9377	58.6874	68.2555	60.2936	40.4371	56.1786	53.2646	49.9601	0.786559	0.461424	1.13215	down
chr1	93435161	93435267	-	24.5116	19.7567	17.7013	20.6565	21.6304	25.2128	17.5392	21.4608	17.2269	16.0007	17.4791	16.9022	26.8532	16.0007	16.0338	19.6293	0.928636	0.76497	1.03721	down
chr1	93447794	93447865	-	16.008	16.0014	16.5564	16.1886	16.0463	16.4082	16.2644	16.2396	16.966	16.6922	16.2333	16.6305	16.2285	16.0024	21.3881	17.873	0.9914	0.959405	1.00324	down
chr1	93475814	93475908	+	16.6677	21.4877	17.9831	18.7128	16.0012	16.0058	17.9754	16.6608	24.8566	18.1443	17.6709	20.2239	16.0017	18.3429	25.9131	20.0859	0.615398	0.227908	1.11843	up
chr1	93491809	93492099	+	19.7374	19.0211	18.7322	19.1636	27.3092	22.59	18.3168	22.7387	20.4338	21.4291	20.7446	20.8692	16.8752	29.0782	30.0932	25.3489	0.550187	0.163086	1.17126	down
chr1	93492967	93493063	-	112.154	110.56	103.247	108.653	73.4111	44.9929	82.3035	66.9025	49.4455	59.9434	60.4856	56.6248	51.3317	54.3661	66.8431	57.5136	0.142169	0.00790605	1.67618	up
chr1	93544792	93604638	+	74.1823	88.9873	92.4907	85.2201	87.0282	79.0086	93.5589	86.5319	88.5003	89.6921	88.7044	88.9656	83.1838	72.3588	71.4384	75.6603	0.956471	0.843162	1.01757	down	MTF2	metalresponseelementbindingtranscriptionfactor2
chr1	93615299	93646285	-	388.343	404	423.113	405.152	408.357	452.128	396.932	419.139	448.372	428.914	491.64	456.309	464.016	477.034	469.762	470.271	0.882812	0.647001	1.03353	down	TMED5	transmembraneemp24proteintransportdomaincontaining5
chr1	93645476	93744287	+	114.354	132.624	131.663	126.214	114.655	129.139	104.808	116.201	141.465	105.842	82.9698	110.092	105.841	93.047	106.232	101.707	0.705639	0.336004	1.08767	up	CCDC18	coiled-coildomaincontaining18
chr1	93727743	93811582	-	54.1645	53.7529	71.6231	59.8468	60.8348	47.8058	44.4856	51.0421	57.8387	44.0538	48.3141	50.0689	61.485	44.6874	41.1388	49.1038	0.587977	0.197042	1.17248	up	LOC100131564
chr1	93795119	93805355	+	21.4504	20.2615	36.3138	26.0085	36.1689	30.2345	37.3291	34.5775	28.1346	42.9004	39.0407	36.6919	19.6062	37.046	32.7209	29.791	0.40404	0.0724354	1.37268	down
chr1	93811445	93828149	+	592.41	571.236	538.96	567.535	495.122	440.085	486.09	473.766	545.266	588.225	578.151	570.547	566.242	567.808	568.66	567.57	0.278241	0.0307362	1.19861	up	DR1	down-regulatoroftranscription1,TBP-binding(negativecofactor2)
chr1	93851268	93851374	+	94.9821	66.288	72.9818	78.084	27.9339	30.5067	55.0916	37.8441	23.0323	34.8738	35.6508	31.1856	33.849	30.6901	46.0306	36.8565	0.0805786	0.00304131	2.13908	up
chr1	93913658	94020218	+	241.367	266.226	279.279	262.291	299.147	277.979	293.175	290.1	179.864	208.871	186.186	191.64	231.391	271.55	242.646	248.529	0.570922	0.182195	1.10752	down	FNBP1L	forminbindingprotein1-like
chr1	93953890	93954009	-	24.5868	25.1305	29.8619	26.5264	30.6929	17.5688	26.9616	25.0744	21.4944	25.3938	25.0152	23.9678	23.8699	33.6678	21.1991	26.2456	0.855321	0.590056	1.08267	up	RN5S53	RNA,5Sribosomal53
chr1	94027347	94312706	-	252.592	255.013	274.231	260.612	167.642	177.947	224.893	190.161	223.57	201.722	201.404	208.898	171.505	153.819	201.366	175.564	0.136331	0.00732225	1.38086	up	BCAR3	breastcanceranti-estrogenresistance3
chr1	94057525	94071130	+	50.3053	46.6602	53.2246	50.0634	43.3033	56.3205	51.0027	50.2088	37.596	37.2451	30.4088	35.0833	36.5651	42.1261	39.4772	39.3895	0.997457	0.986952	1.00145	up	LOC100129046
chr1	94218480	94241000	-	28.7618	24.2987	25.1155	26.0586	32.6884	28.9941	29.9616	30.548	21.0765	31.7268	20.2357	24.3463	31.5091	26.1628	22.7364	26.8028	0.391504	0.0667827	1.17393	down	MIG7	mig-7
chr1	94218480	94241000	-	22.4583	27.6254	28.433	26.1722	24.2284	23.0413	22.1501	23.1399	26.6423	27.4106	39.0589	31.0373	25.1917	23.859	27.1648	25.4052	0.580089	0.190434	1.12573	up	MIG7	mig-7
chr1	94312388	94312467	+	44.7277	39.453	53.4414	45.874	45.4539	39.8422	47.9815	44.4258	50.0859	42.7934	51.3714	48.0836	48.8429	40.2536	35.1413	41.4126	0.935776	0.783052	1.02766	up	MIR760	microRNA760
chr1	94333373	94345474	-	286.24	244.512	247.795	259.516	235.517	234.658	325.853	265.343	277.149	238.71	228.235	248.031	233.2	193.589	238.535	221.775	0.977468	0.907684	1.01263	down	DNTTIP2	deoxynucleotidyltransferase,terminal,interactingprotein2
chr1	94350761	94375012	-	328.134	313.146	309.465	316.915	248.829	249.107	269.88	255.939	316.143	304.343	259.139	293.208	293.961	253.322	257.467	268.25	0.171319	0.0111727	1.23875	up	GCLM	glutamate-cysteineligase,modifiersubunit
chr1	94458391	94586705	-	35.1303	38.2392	33.7884	35.7193	32.094	27.7361	34.4051	31.4117	29.452	34.9496	34.1123	32.838	32.7331	32.7624	33.1968	32.8974	0.522956	0.140749	1.14013	up	ABCA4	ATP-bindingcassette,sub-familyA(ABC1),member4
chr1	94610667	94611175	+	19.3994	16.8877	19.3154	18.5342	37.4431	22.4986	17.7566	25.8994	42.3081	59.6145	47.9637	49.9621	18.4203	72.1346	51.8002	47.4517	0.511731	0.132941	1.33211	down
chr1	94614544	94740624	-	478.462	525.736	480.305	494.834	324.057	326.133	314.834	321.675	439.242	443.882	493.735	458.953	519.953	530.663	530.819	527.145	0.0128478	0.000179349	1.53702	up	ARHGAP29	RhoGTPaseactivatingprotein29
chr1	94616974	94617077	+	34.734	32.7353	35.7166	34.3953	38.8408	26.2291	26.1735	30.4145	49.2708	47.7773	47.8575	48.3019	41.7025	41.6149	35.5402	39.6192	0.635294	0.250064	1.15054	up
chr1	94713414	94808287	+	31.0868	33.9706	39.881	34.9794	38.8397	30.3044	33.1704	34.1048	45.8582	41.7734	41.1433	42.925	27.858	42.3899	39.6612	36.6364	0.94075	0.797462	1.02558	up
chr1	94784035	94790125	-	21.6556	19.3719	17.6091	19.5455	20.9569	18.3788	21.1776	20.1711	18.7961	22.0263	18.7468	19.8564	18.1649	19.6459	21.7025	19.8378	0.902113	0.694247	1.03359	down
chr1	94883933	94984222	+	171.658	248.237	233.844	217.913	239.518	199.621	202.23	213.79	287.969	243.761	261.265	264.332	256.79	241.68	251.6	250.023	0.983324	0.929519	1.01008	up	ABCD3	ATP-bindingcassette,sub-familyD(ALD),member3
chr1	94994732	95007413	-	157.575	159.397	180.104	165.692	364.725	411.018	482.577	419.44	324.329	338.391	261.127	307.949	153.829	134.325	197.824	161.993	0.00166404	7.21207e-06	2.51942	down	F3	coagulationfactorIII(thromboplastin,tissuefactor)
chr1	95007608	95008571	+	26.4379	28.3271	30.9335	28.5662	31.606	34.3471	29.1346	31.6959	36.9218	32.6588	36.7731	35.4512	32.7926	40.7749	35.4403	36.3359	0.60197	0.213715	1.10935	down
chr1	95051112	95057853	-	16.006	19.84	20.7259	18.8573	17.6999	17.0426	23.5813	19.4413	17.8173	18.4655	21.8241	19.3689	19.8236	19.0462	16.0614	18.3104	0.948931	0.821036	1.02623	down
chr1	95081953	95089740	-	31.2757	26.5914	25.6456	27.8376	28.7236	24.8786	27.3723	26.9915	20.3221	29.2827	24.8185	24.8077	25.8894	26.4567	23.2075	25.1845	0.91465	0.729625	1.02927	up
chr1	95104017	95285837	-	23.6911	26.4738	27.5737	25.9129	23.3647	25.1494	29.346	25.9534	28.8121	25.1178	25.769	26.5663	30.893	30.1516	33.0615	31.3687	0.998477	0.991083	1.00097	up
chr1	95143554	95155440	+	18.8737	25.0202	32.2782	25.3907	37.0638	36.0882	41.9484	38.3668	35.5785	34.9449	32.8672	34.4636	23.2562	33.0346	38.9869	31.7592	0.165658	0.0104995	1.54404	down
chr1	95285898	95360802	+	31.1048	35.3808	35.0608	33.8488	35.028	36.7046	34.1335	35.2887	25.8303	25.7946	26.5583	26.0611	37.9758	29.6541	33.0848	33.5716	0.837172	0.55315	1.04384	down	SLC44A3	solutecarrierfamily44,member3
chr1	95302304	95320982	-	26.2941	22.9127	24.8441	24.6837	30.483	27.5538	30.8481	29.6283	30.9309	26.1133	30.907	29.3171	20.5422	25.0726	26.9182	24.1777	0.292654	0.034696	1.2007	down
chr1	95362507	95392834	-	881.319	965.449	965.095	937.287	1241.84	1202.11	1301.92	1248.62	753.037	767.243	758.121	759.467	808.797	722.689	762.402	764.629	0.0739005	0.00265604	1.33266	down	CNN3	calponin3,acidic
chr1	95392854	95433017	+	25.3279	30.9314	36.2831	30.8474	31.1779	30.4637	39.2097	33.6171	24.2927	26.3191	23.8225	24.8114	35.3938	33.3771	27.3607	32.0439	0.776671	0.443564	1.09423	down	LOC729970	hCG2028352-like
chr1	95448279	95538507	-	128.534	144.06	144.959	139.184	133.601	123.215	151.557	136.124	126.795	113.955	110.613	117.121	128.723	114.309	124.798	122.61	0.929581	0.766927	1.02467	up	ALG14	asparagine-linkedglycosylation14homolog(S.cerevisiae)
chr1	95527152	95533101	+	22.6524	30.871	33.7378	29.0871	17.599	30.934	19.293	22.6087	26.2087	23.8399	33.6979	27.9155	22.1786	25.0606	29.7523	25.6638	0.517599	0.136973	1.30964	up
chr1	95546646	95550539	+	32.1904	32.7561	32.643	32.5298	33.4273	29.604	35.8848	32.972	33.7903	30.7597	36.1189	33.5563	35.9642	28.4352	26.5268	30.3087	0.971668	0.890066	1.01046	down
chr1	95558073	95712781	+	63.4747	59.2784	57.839	60.1973	64.0685	53.8651	52.0462	56.6599	44.786	48.8836	49.6639	47.7778	39.3249	52.7309	47.7233	46.5931	0.77432	0.43971	1.06609	up	RWDD3|TMEM56-RWDD3	RWDdomaincontaining3|TMEM56-RWDD3readthrough|transmembraneprotein56
chr1	95585703	95604110	+	26.042	26.3346	23.301	25.2259	30.9215	19.3523	21.0331	23.769	22.4638	27.1443	24.8287	24.8123	20.6159	23.5803	23.3097	22.502	0.827512	0.534734	1.08283	up
chr1	95591067	95591165	-	18.2993	18.9527	16.2922	17.8481	17.9298	16.3425	16.0016	16.758	17.0109	17.969	16.0039	16.9946	18.7908	18.2019	19.9372	18.9766	0.762397	0.42127	1.06417	up
chr1	95628775	95699538	-	45.5193	43.8827	55.7441	48.3821	46.2303	55.3885	38.3904	46.6697	56.6969	33.0304	49.3731	46.3668	31.8863	26.9236	61.3197	40.0432	0.909699	0.716532	1.04241	up
chr1	95708781	95729610	-	22.7005	25.5485	24.4572	24.2354	26.0671	21.3992	25.4135	24.2933	20.461	22.6881	23.8043	22.3178	22.8392	22.6452	23.3024	22.929	0.999968	0.998108	1.00019	up
chr1	95749339	95753228	+	33.8426	55.5358	38.9834	42.7873	41.1609	28.1097	34.8112	34.6939	34.1901	31.1963	27.6353	31.0073	38.5712	41.951	40.2862	40.2695	0.595466	0.205223	1.22073	up
chr1	95776484	95783970	-	20.2073	24.2526	24.3312	22.9304	22.2958	21.6054	23.4805	22.4606	23.1811	30.2968	25.2406	26.2395	24.6912	25.1999	26.2682	25.3865	0.94999	0.824613	1.01776	up
chr1	95783151	95787167	+	18.2119	22.9384	31.6282	24.2595	31.1665	28.1077	23.1469	27.4737	32.8689	28.5298	36.1309	32.5099	28.8879	25.9373	28.9084	27.9112	0.713869	0.348669	1.15346	down
chr1	95816807	95817810	-	31.4718	24.5461	27.1424	27.7201	27.3446	26.3221	34.0505	29.2391	26.6218	28.0232	28.8872	27.8441	28.8995	31.7416	43.4509	34.6973	0.86587	0.610129	1.05339	down
chr1	95820945	95846556	-	18.8912	22.0221	20.1682	20.3605	20.5796	23.4428	18.4517	20.8247	23.8253	26.6729	23.0449	24.5144	18.0515	25.9433	28.7985	24.2644	0.948945	0.821197	1.01992	down
chr1	95940293	95944912	+	26.7995	29.8494	32.254	29.6343	32.6878	34.7443	23.4841	30.3054	32.3082	30.827	28.3576	30.4976	26.0824	24.8215	20.1928	23.6989	0.98182	0.924213	1.01111	down	FLJ31662	uncharacterizedLOC440594
chr1	95975716	96247898	+	61.8707	42.69	45.1521	49.9043	29.4868	30.8758	54.3993	38.254	34.5613	37.9903	40.0595	37.537	45.1953	36.2057	35.6216	39.0075	0.507646	0.130381	1.34035	up
chr1	96282861	96284231	+	31.503	26.9509	38.9599	32.4713	65.5668	73.0264	27.2568	55.2833	52.8769	50.9453	51.4486	51.7569	38.5388	70.3622	89.4033	66.1014	0.451203	0.0965175	1.58015	down
chr1	96403457	96488437	+	21.7501	23.5272	26.3908	23.8893	25.2341	30.068	22.6334	25.9785	29.4114	29.8525	28.2045	29.1561	22.7663	26.6209	22.6644	24.0172	0.760394	0.417468	1.08339	down
chr1	96691457	96691616	+	19.207	21.9525	19.3057	20.1551	21.1203	25.8308	19.3795	22.1102	20.9687	23.8791	24.7554	23.201	18.2221	23.0656	21.1622	20.8167	0.728215	0.368231	1.09106	down
chr1	96719625	96839681	-	19.9344	24.7439	23.4271	22.7018	22.3135	20.4686	23.4092	22.0638	18.7417	25.0002	20.2824	21.3415	23.8352	22.9471	24.3516	23.7113	0.926145	0.758356	1.02624	up
chr1	96979646	96989651	+	25.2778	33.0953	32.4637	30.2789	21.9821	30.0381	29.8533	27.2911	19.341	34.8711	23.6573	25.9565	20.5324	33.0119	23.3922	25.6455	0.733131	0.374846	1.11273	up
chr1	97161412	97161723	-	16.6622	16.3755	16.0005	16.3461	16.0003	16.9717	16.2283	16.4001	17.1122	16.1825	17.7551	17.0166	22.8601	19.5168	18.0314	20.1361	0.991998	0.961508	1.00313	down
chr1	97187175	97280605	+	188.259	183.484	219.267	197.003	188.977	187.736	202.65	193.121	149.671	166.637	167.98	161.429	185.253	171.799	182.999	180.017	0.949235	0.821916	1.01751	up	PTBP2	polypyrimidinetractbindingprotein2
chr1	97368255	97368348	+	20.085	17.7169	17.3382	18.38	16.714	17.3754	25.4438	19.8444	16.9431	21.021	17.3439	18.436	18.6869	16.4789	19.6424	18.2694	0.871704	0.623709	1.06197	down
chr1	97543299	98386615	-	305.468	318.99	315.436	313.298	391.815	348.944	373.552	371.437	494.084	455.458	482.073	477.205	578.992	563.148	585.118	575.753	0.28966	0.0337688	1.18443	down	DPYD	dihydropyrimidinedehydrogenase
chr1	97561479	97788511	+	27.162	31.7116	27.6878	28.8538	40.3718	31.6243	27.8649	33.287	31.2572	35.8475	24.7416	30.6154	35.8734	31.7997	27.0907	31.5879	0.625287	0.237974	1.14261	down	DPYD-AS1	DPYDantisenseRNA1(non-proteincoding)
chr1	97859710	97885697	-	46.7656	50.708	46.1755	47.883	46.7001	46.9632	46.9329	46.8654	32.4882	18.1976	31.7816	27.4891	21.5922	29.2225	16.003	22.2725	0.925464	0.756812	1.02083	up	DPYD-IT1	DPYDintronictranscript1(non-proteincoding)
chr1	98262477	98263622	+	34.2992	32.8738	28.8119	31.995	26.8104	24.5972	33.4747	28.2941	20.306	33.8513	25.407	26.5214	35.8533	29.9181	32.6313	32.8009	0.60772	0.22038	1.13745	up	DPYD-AS2	DPYDantisenseRNA2(non-proteincoding)
chr1	98389797	98394621	-	30.5434	23.4834	23.1851	25.7373	18.0011	18.7231	27.5023	21.4088	18.0396	16.0099	17.4522	17.1672	21.7846	20.8897	17.5365	20.0703	0.562329	0.174548	1.2151	up
chr1	98398902	98440557	-	28.3481	28.3256	34.667	30.4469	45.4228	31.0494	32.8829	36.4517	23.1657	25.3848	28.8503	25.8003	24.0666	23.2371	20.0309	22.4449	0.563847	0.175852	1.18548	down
chr1	98453556	98515161	-	26.5177	34.3111	33.2401	31.3563	34.8264	29.2586	34.2924	32.7925	39.6523	46.1172	38.7303	41.4999	38.5067	38.9588	37.8367	38.4341	0.869251	0.617958	1.04932	down	MIR137HG	MIR137hostgene(non-proteincoding)|microRNA137
chr1	98510798	98510907	-	19.8303	23.6938	21.1874	21.5705	26.6027	21.8511	25.3078	24.5872	28.0364	18.8554	28.7577	25.2165	23.4732	17.7505	22.3103	21.178	0.539157	0.154427	1.13904	down	MIR2682|MIR137HG	microRNA2682|MIR137hostgene(non-proteincoding)
chr1	98676303	98738214	+	24.2097	24.7967	28.1478	25.718	31.0144	37.4765	25.1874	31.2261	23.4252	23.0503	33.3357	26.6038	25.3899	25.5574	26.5026	25.8166	0.50164	0.126194	1.20105	down	LOC729987
chr1	98838941	98839055	+	21.2019	25.0184	25.176	23.7987	21.9441	24.5275	19.7498	22.0738	36.8221	27.6213	28.5859	31.0098	23.7597	24.9398	29.5335	26.0777	0.74901	0.399228	1.07902	up
chr1	99127236	99226056	+	363.129	388.858	396.57	382.852	341.833	352.474	391.914	362.073	367.473	347.47	373.084	362.676	374.019	336.385	363.228	357.877	0.775672	0.441932	1.05848	up	SNX7	sortingnexin7
chr1	99355801	99470588	-	20.7076	21.1673	29.8266	23.9005	36.2022	32.834	20.196	29.7441	29.2895	25.0936	25.3633	26.5822	22.9941	28.2496	28.3212	26.5216	0.640495	0.255371	1.22455	down	LPPR5	lipidphosphatephosphatase-relatedproteintype5
chr1	99469832	99614408	+	36.6823	39.5618	43.1061	39.7834	44.268	33.1036	35.2852	37.5523	33.5045	32.2676	37.7767	34.5163	37.1171	38.8462	34.5002	36.8211	0.816333	0.516502	1.06554	up	LOC100129620
chr1	99729509	99775146	+	37.5394	46.111	48.7406	44.1303	30.033	26.2137	39.6332	31.96	36.6572	33.032	35.0045	34.8979	31.9772	34.6704	28.6965	31.7814	0.253447	0.0248565	1.39315	up	LPPR4	lipidphosphatephosphatase-relatedproteintype4
chr1	99891593	99895068	-	18.942	17.5944	18.5092	18.3485	19.3133	19.4347	19.9817	19.5766	18.1024	20.2716	19.2982	19.2241	22.8784	21.2997	18.4173	20.8651	0.703916	0.333139	1.06732	down
chr1	99937918	99999571	-	17.9406	18.7767	19.7834	18.8336	20.1762	17.7704	22.4653	20.1373	18.0343	21.626	20.4681	20.0428	18.5868	22.7396	20.5466	20.6243	0.782407	0.453843	1.0652	down
chr1	100111431	100160097	+	47.1441	42.3186	45.5872	45.0166	40.7039	42.2566	41.6678	41.5427	49.2066	51.4418	48.8903	49.8462	55.8068	47.655	32.904	45.4553	0.644092	0.259523	1.08266	up	PALMD	palmdelphin
chr1	100174259	100232187	-	44.6517	55.4792	48.2382	49.4564	109.159	95.049	108.585	104.264	84.7033	96.9812	76.8867	86.1904	101.749	139.882	141.128	127.586	0.00310156	1.89415e-05	2.11254	down	FRRS1	ferric-chelatereductase1
chr1	100250296	100250441	-	17.8389	17.435	16.8978	17.3906	16.0008	16.9292	16.9094	16.6131	17.5374	16.6933	20.9096	18.3801	16.2818	17.4667	19.0064	17.585	0.802548	0.48947	1.0469	up
chr1	100257218	100257309	+	49.0283	50.7758	62.9192	54.2411	38.1275	51.2466	41.7716	43.7152	46.4587	38.7713	48.3523	44.5274	43.6288	33.0547	34.9652	37.2162	0.39617	0.068842	1.2427	up
chr1	100295021	100295093	+	16.0002	16.9246	16.0003	16.3084	16.1726	16.0003	17.3139	16.4956	16.0006	16.0003	18.6778	16.8929	18.7782	16.0004	16.0007	16.9264	0.964185	0.867442	1.01122	down
chr1	100315640	100389579	+	123.344	126.849	118.646	122.946	102.631	90.8987	103.079	98.8696	103.931	81.7421	103.521	96.3978	94.3112	107.155	93.2874	98.2512	0.186331	0.0131964	1.24513	up	AGL	amylo-alpha-1,6-glucosidase,4-alpha-glucanotransferase
chr1	100433939	100435838	-	42.1533	50.4692	51.4467	48.0231	56.7602	45.7329	43.6769	48.7233	44.7653	49.7841	43.1591	45.9028	54.2937	41.4176	38.086	44.5991	0.975872	0.904763	1.01182	down	LOC730081
chr1	100435345	100492535	+	115.18	127.363	130.948	124.497	133.133	103.266	112.528	116.309	131.774	128.244	145.368	135.128	132.277	124.198	130.39	128.955	0.763711	0.422866	1.07483	up	SLC35A3	solutecarrierfamily35(UDP-N-acetylglucosamine(UDP-GlcNAc)transporter),memberA3
chr1	100444495	100444601	+	18.889	17.0282	16.0014	17.3062	24.0628	18.5003	17.5784	20.0472	16.0009	16.0017	16.6065	16.2031	17.4206	16.4907	19.4866	17.7993	0.584003	0.193996	1.14989	down
chr1	100466193	100466295	-	29.9642	17.647	20.3144	22.6419	20.6935	18.827	18.6867	19.4024	16.0053	17.0502	21.2707	18.1087	19.0268	16.0079	18.7958	17.9435	0.71388	0.348822	1.13844	up
chr1	100503653	100548933	+	276.523	374.257	351.317	334.032	327.135	289.297	293.794	303.409	369.576	366.298	330.976	355.617	456.352	454.986	433.133	448.157	0.727729	0.367795	1.09353	up	HIAT1	hippocampusabundanttranscript1
chr1	100523546	100598511	-	138.486	151.013	153.728	147.742	152.681	158.639	155.558	155.626	161.516	158.463	156.366	158.782	139.596	123.417	137.339	133.451	0.776255	0.442808	1.05432	down	SASS6	spindleassembly6homolog(C.elegans)
chr1	100598706	100616054	+	112.799	98.3545	109.234	106.796	108.463	95.6613	96.9614	100.362	103.977	101.993	78.3194	94.7632	104.157	88.2845	88.2176	93.5531	0.763195	0.422005	1.06401	up	TRMT13	tRNAmethyltransferase13homolog(S.cerevisiae)
chr1	100614409	100643771	-	23.8552	31.6488	33.867	29.7903	30.0782	32.0197	28.3414	30.1465	20.0378	20.7239	24.1106	21.6241	29.2366	28.6209	24.5897	27.4824	0.95312	0.834439	1.02202	down	LRRC39	leucinerichrepeatcontaining39
chr1	100652478	100715409	-	113.76	134.522	128.838	125.707	140.778	116.788	129.51	129.025	160.384	147.897	138.57	148.95	161.239	191.192	155.059	169.163	0.926115	0.757924	1.02597	down	DBT	dihydrolipoamidebranchedchaintransacylaseE2
chr1	100728863	100731703	-	40.1643	49.6171	40.6342	43.4719	43.43	58.8443	46.2216	49.4986	50.287	46.7671	50.0767	49.0436	51.7731	65.649	57.0553	58.1591	0.638256	0.253292	1.13412	down	LOC100506007
chr1	100731714	100758325	+	302.378	350.253	297.504	316.711	329.455	300.684	351.608	327.249	344.836	345.794	324.235	338.288	313.743	300.543	296.882	303.723	0.896155	0.680339	1.03398	down	RTCA	RNA3'-terminalphosphatecyclase
chr1	100746797	100746864	+	18.2752	21.7262	25.5677	21.8564	26.8201	22.2488	22.1681	23.7457	16.3897	22.6637	21.3086	20.1207	16.5513	18.072	20.2456	18.2897	0.75816	0.41388	1.09224	down	MIR553	microRNA553
chr1	100810033	100985833	+	38.988	48.3414	47.8732	45.0676	46.3472	45.5439	51.9378	47.9429	51.4281	38.0831	37.7913	42.4342	36.0068	44.8478	41.0809	40.6452	0.786845	0.461844	1.06708	down	CDC14A	CDC14celldivisioncycle14homologA(S.cerevisiae)
chr1	100844238	100844331	-	19.6555	29.8806	28.5283	26.0215	18.4531	22.5236	22.8294	21.2687	16.0015	16.0996	16.0019	16.0343	23.483	20.1263	23.3072	22.3055	0.547584	0.160885	1.20869	up
chr1	100927955	100951553	-	21.4939	19.6264	21.9016	21.0073	21.3631	17.7934	18.9278	19.3614	20.3712	21.3643	18.3257	20.0204	19.3781	23.0401	18.5911	20.3364	0.680243	0.303624	1.08693	up
chr1	101003693	101007583	+	72.4584	59.8119	68.6497	66.9733	53.3594	52.4429	68.0869	57.9631	72.1075	63.0075	70.7531	68.6227	74.6708	68.5348	54.8611	66.0222	0.540376	0.155505	1.16016	up	GPR88	Gprotein-coupledreceptor88
chr1	101092605	101112560	-	25.258	25.0625	26.6132	25.6446	27.0746	29.2856	28.4118	28.2574	33.7302	29.0509	29.1036	30.6283	32.711	24.771	25.6861	27.7227	0.55916	0.17126	1.1017	down	LOC100128787
chr1	101121835	101171700	+	31.962	32.2635	33.7075	32.6443	42.5597	41.6979	42.7233	42.327	31.0692	30.5679	32.8494	31.4955	30.731	39.9386	45.2471	38.6389	0.0826004	0.00315999	1.29689	down
chr1	101185196	101204601	+	29.8804	29.7765	33.129	30.9286	29.2332	27.6779	34.4502	30.4538	30.419	26.1133	30.9878	29.1734	33.1373	28.8927	30.2379	30.756	0.949616	0.823317	1.0188	up	VCAM1	vascularcelladhesionmolecule1
chr1	101337941	101361554	-	101.568	135.527	127.924	121.673	128.835	118.253	131.462	126.183	163.181	154.697	153.536	157.138	165.173	170.12	175.057	170.117	0.883075	0.647744	1.04385	down	EXTL2	exostoses(multiple)-like2
chr1	101361632	101447311	+	342.71	389.295	358.748	363.584	464.497	418.208	409.011	430.572	494.147	473.034	510.633	492.604	487.293	486.548	487.889	487.244	0.336373	0.0473179	1.18406	down	SLC30A7	solutecarrierfamily30(zinctransporter),member7
chr1	101455179	101491644	-	154.642	143.769	142.877	147.096	137.832	148.367	156.87	147.69	111.443	104.599	114.01	110.017	98.3924	107.803	106.685	104.294	0.992251	0.963159	1.00329	down	DPH5
chr1	101461029	101461816	+	23.9252	24.0064	42.1732	30.0349	31.6	26.1414	29.4651	29.0688	31.2009	30.8814	35.5679	32.5501	25.2628	27.669	25.2373	26.0564	0.99861	0.991807	1.00162	down
chr1	101491409	101552824	+	62.7967	59.7385	59.7724	60.7692	50.7734	48.4982	56.2496	51.8404	48.2445	47.1306	50.2757	48.5503	45.9622	47.1444	57.8467	50.3177	0.343013	0.0497008	1.17419	up
chr1	101598709	101598895	+	43.5669	25.5913	30.0587	33.0723	36.6032	30.974	30.3712	32.6495	31.1829	30.7649	24.5767	28.8415	25.74	23.9032	27.6859	25.7763	0.9887	0.948118	1.00907	down
chr1	101616109	101641117	+	17.525	21.0144	18.759	19.0995	18.5278	18.9606	19.2182	18.9022	19.0965	18.0281	22.5545	19.893	17.6202	21.0336	16.7711	18.475	0.980395	0.91773	1.0077	up
chr1	101694220	101694321	-	26.9032	21.0372	17.6854	21.8753	49.5032	20.969	22.1415	30.8712	17.6116	17.069	19.0194	17.9	24.8371	18.692	19.3923	20.9738	0.637211	0.252134	1.31928	down
chr1	101701239	101702084	-	79.7656	62.3932	64.6397	68.9328	48.7259	53.4129	47.3986	49.8458	58.6222	69.5893	72.9753	67.0623	77.308	57.292	51.5948	62.0649	0.120167	0.0059296	1.37645	up
chr1	101702305	101707076	+	61.3452	74.2901	66.6062	67.4138	63.7311	56.095	67.2248	62.3503	53.4523	40.464	47.005	46.9737	97.9114	59.3338	66.0598	74.435	0.729931	0.370387	1.08095	up	S1PR1	sphingosine-1-phosphatereceptor1
chr1	101788893	101855859	+	24.9923	20.5226	22.9034	22.8061	24.2233	24.6436	21.6793	23.5154	21.3978	28.8564	21.7997	24.018	25.9889	26.6723	23.0367	25.2326	0.901642	0.691955	1.03279	down
chr1	102189298	102195170	+	32.7105	29.4581	29.0301	30.3996	28.7391	34.2808	32.6758	31.8986	26.5363	27.582	28.0335	27.3839	22.9988	30.5151	26.961	26.8249	0.839232	0.556542	1.04794	down
chr1	102194198	102194293	-	16.1125	17.9539	18.6811	17.5825	17.2996	24.8675	17.7748	19.9806	16.1546	22.3855	16.1875	18.2425	17.236	19.1279	20.1478	18.8372	0.688902	0.314259	1.12266	down
chr1	102268127	102462790	-	34.582	35.2618	38.1516	35.9985	36.0176	26.9242	35.5189	32.8202	32.4075	34.7196	39.2283	35.4518	35.9849	30.1432	31.0753	32.4011	0.689189	0.314582	1.10539	up	OLFM3	olfactomedin3
chr1	102325407	102325513	+	17.6984	16.1835	16.634	16.8386	24.2055	16.0007	16.8004	19.0022	16.0057	16.0017	18.6965	16.9013	16.6868	16.5902	16.7221	16.6664	0.738963	0.383843	1.10949	down
chr1	102337567	102360299	+	18.4053	29.7657	25.5772	24.5827	22.7695	23.6219	22.5648	22.9854	26.4508	30.9727	19.9093	25.7776	27.4905	24.3511	22.6839	24.8418	0.902506	0.696338	1.04907	up	DNAJA1P5	DnaJ(Hsp40)homolog,subfamilyA,member1pseudogene5
chr1	102569886	102571564	+	18.8221	19.4098	16.1614	18.1311	16.7246	16.0026	19.9415	17.5562	16.0069	22.2973	17.7504	18.6849	16.9048	17.2413	20.0663	18.0708	0.907341	0.709787	1.03424	up
chr1	102665295	102855186	-	21.6163	19.0625	20.9337	20.5375	17.456	22.632	20.8266	20.3049	16.3252	17.977	20.8798	18.394	20.2586	23.1207	22.5528	21.9774	0.961914	0.859233	1.01588	up
chr1	103142328	103145365	+	19.2849	18.5287	19.4841	19.0992	18.6698	20.1317	17.2801	18.6939	19.473	17.4296	23.1303	20.011	22.6452	18.527	21.1852	20.7858	0.921897	0.746916	1.02343	up
chr1	103228878	103319398	-	26.9389	29.0052	29.5248	28.4897	32.9704	29.673	24.0295	28.891	23.8202	32.49	34.3288	30.213	32.2864	40.6477	36.2396	36.3913	0.98859	0.947295	1.0063	down
chr1	103342023	103574052	-	138.202	142.869	145.776	142.282	99.9502	109.377	107.457	105.595	219.381	217.951	176.849	204.727	43.9432	33.2137	48.5851	41.914	0.0581593	0.00180359	1.34813	up	COL11A1	collagen,typeXI,alpha1
chr1	103817769	103828355	+	19.0419	22.587	18.416	20.015	23.3314	19.7979	19.9169	21.0154	18.6995	22.8048	24.1884	21.8976	18.7782	19.8413	20.2147	19.6114	0.846312	0.572596	1.05117	down
chr1	103820969	103835986	-	20.593	24.6938	22.752	22.6796	21.2331	25.5207	21.674	22.8093	22.0245	22.6833	22.4299	22.3792	20.747	22.5017	22.102	21.7836	0.989957	0.953169	1.00502	down
chr1	103957501	103968087	+	19.0465	22.5908	18.418	20.0185	23.3231	19.8146	19.9133	21.017	18.7049	22.8064	24.193	21.9014	18.7875	19.8527	20.2164	19.6189	0.846446	0.572804	1.05109	down
chr1	103960701	104068139	-	39.0138	40.6042	45.8115	41.8098	43.3593	25.1833	48.8399	39.1275	46.8224	51.796	46.0248	48.2144	51.2647	42.0164	42.8541	45.3784	0.831646	0.541821	1.10815	up
chr1	104066184	104066501	+	104.892	97.7773	100.322	100.997	80.7301	83.3477	102.338	88.8053	68.7391	79.0033	69.5431	72.4285	93.9194	74.2365	78.8321	82.3294	0.524123	0.141361	1.14324	up
chr1	104068313	104097861	+	135.344	155.178	148.871	146.465	148.77	139.129	139.103	142.334	120.23	116.123	114.705	117.019	127.453	123.6	135.693	128.915	0.904169	0.701529	1.02787	up	RNPC3	RNA-bindingregion(RNP1,RRM)containing3
chr1	104096437	104122156	+	63.54	58.2697	56.895	59.5682	32.7319	32.1633	36.7267	33.874	34.3489	30.2926	38.6303	34.4239	37.5144	42.3912	38.4631	39.4562	0.00588739	5.2596e-05	1.75961	up	AMY2B|ACTG1P4	amylase,alpha2B(pancreatic)|actin,gamma1pseudogene4
chr1	104159999	104168402	+	22.5243	19.5333	17.0364	19.698	22.7351	35.959	24.188	27.6274	17.8787	20.7355	20.5765	19.7302	16.8842	17.5951	17.5275	17.3356	0.314172	0.0404455	1.38176	down	AMY2A	amylase,alpha2A(pancreatic)
chr1	104197912	104207173	+	243.285	256.325	254.347	251.319	215.012	227.995	256.453	233.153	212.412	202.379	182.974	199.255	193.752	185.684	228.942	202.793	0.688741	0.314079	1.08055	up	AMY1A|AMY1B|AMY1C|AMY2A|AMY2B	amylase,alpha1A(salivary)|amylase,alpha1B(salivary)|amylase,alpha1C(salivary)|amylase,alpha2A(pancreatic)|amylase,alpha2B(pancreatic)
chr1	104230037	104239302	-	229.863	227.374	234.409	230.549	202.981	218.234	227.256	216.157	203.366	177.371	178.271	186.336	193.741	172.14	202.58	189.487	0.713017	0.347278	1.06765	up	AMY1A|AMY1B|AMY1C|AMY2A|AMY2B|ACTG1P4|AMYP1	amylase,alpha1A(salivary)|amylase,alpha1B(salivary)|amylase,alpha1C(salivary)|amylase,alpha2A(pancreatic)|amylase,alpha2B(pancreatic)|actin,gamma1pseudogene4|amylase,alphapseudogene1
chr1	104292279	104301312	+	116.02	129.559	119.616	121.732	105.467	107.962	116.393	109.941	105.6	89.7103	89.4463	94.9189	105.923	103.559	116.227	108.57	0.564679	0.1766	1.10703	up	AMY1A|AMY1B|AMY1C|AMY2A|AMY2B|ACTG1P4|AMYP1	amylase,alpha1A(salivary)|amylase,alpha1B(salivary)|amylase,alpha1C(salivary)|amylase,alpha2A(pancreatic)|amylase,alpha2B(pancreatic)|actin,gamma1pseudogene4|amylase,alphapseudogene1
chr1	104615645	104619709	+	43.0892	55.3121	49.475	49.2921	66.5828	42.4395	49.1387	52.7203	74.7912	52.4486	46.4968	57.9122	52.8962	41.5723	32.8729	42.4471	0.8927	0.670987	1.05599	down	LOC100129138	THAPdomaincontaining,apoptosisassociatedprotein3pseudogene
chr1	104668179	104672483	+	32.6412	61.3223	31.7548	41.9061	22.8051	17.9189	21.6048	20.7762	20.1102	23.746	24.7645	22.8736	19.6479	17.7596	21.706	19.7045	0.112563	0.00528904	1.93093	up
chr1	106015903	106029242	-	18.3097	30.4991	26.5996	25.1361	30.3145	28.3647	25.5116	28.0636	28.6244	26.6034	31.1866	28.8048	26.3442	32.4431	30.3185	29.7019	0.711694	0.34525	1.13878	down
[truncated: 42,719 more rows]
